# Supplementary material for: Meta-analysis of tumor- and T cell-intrinsic mechanisms of sensitization to checkpoint inhibition
Source: Cell. 2021 Feb 4;184(3):596–614.e14. doi: 10.1016/j.cell.2021.01.002 (PMC7933824; doi:10.1016/j.cell.2021.01.002)
Supplement: Table S2. Simplified two-paramter multivariable model, related to Figure 3 [file mmc2.xlsx]

## Sheet: Sheet1
Patient	Study	Tumor Type	Drug treatment	Biopsy timepoint	Exome data	Transcriptome data	Radiological response data	OS time months	OS censor
B_LCA001	SNYDER_PLOSMED_2017	BLADDER	anti-PD-L1	pre_treatment_no_prior_CPI	Y	Y	no_response	0.79	1
B_LCA002	SNYDER_PLOSMED_2017	BLADDER	anti-PD-L1	pre_treatment_no_prior_CPI	Y	Y	no_response	10.82	1
B_LCA003	SNYDER_PLOSMED_2017	BLADDER	anti-PD-L1	pre_treatment_no_prior_CPI	Y	Y	no_response	2.5	1
B_LCA004	SNYDER_PLOSMED_2017	BLADDER	anti-PD-L1	pre_treatment_no_prior_CPI	Y	Y	response	23.8	0
B_LCA005	SNYDER_PLOSMED_2017	BLADDER	anti-PD-L1	pre_treatment_no_prior_CPI	Y	Y	no_response	1.78	1
B_LCA006	SNYDER_PLOSMED_2017	BLADDER	anti-PD-L1	pre_treatment_no_prior_CPI	Y	Y	no_response	15.39	1
B_LCA007	SNYDER_PLOSMED_2017	BLADDER	anti-PD-L1	pre_treatment_no_prior_CPI	Y	Y	no_response	13.25	1
B_LCA008	SNYDER_PLOSMED_2017	BLADDER	anti-PD-L1	pre_treatment_no_prior_CPI	Y	Y	response	20.71	0
B_LCA009	SNYDER_PLOSMED_2017	BLADDER	anti-PD-L1	pre_treatment_no_prior_CPI	Y	Y	response	23.08	0
B_LCA010	SNYDER_PLOSMED_2017	BLADDER	anti-PD-L1	pre_treatment_no_prior_CPI	Y	Y	response	21.4	0
B_LCA011	SNYDER_PLOSMED_2017	BLADDER	anti-PD-L1	pre_treatment_no_prior_CPI	Y	Y	no_response	19.27	1
B_LCA012	SNYDER_PLOSMED_2017	BLADDER	anti-PD-L1	pre_treatment_no_prior_CPI	Y	Y	no_response	1.45	1
B_LCA013	SNYDER_PLOSMED_2017	BLADDER	anti-PD-L1	pre_treatment_no_prior_CPI	Y	Y	no_response	5.98	1
B_LCA014	SNYDER_PLOSMED_2017	BLADDER	anti-PD-L1	pre_treatment_no_prior_CPI	Y	Y	response	20.05	0
B_LCA015	SNYDER_PLOSMED_2017	BLADDER	anti-PD-L1	pre_treatment_no_prior_CPI	Y	Y	response	23.01	0
B_LCA016	SNYDER_PLOSMED_2017	BLADDER	anti-PD-L1	pre_treatment_no_prior_CPI	Y	Y	no_response	8.75	1
B_LCA017	SNYDER_PLOSMED_2017	BLADDER	anti-PD-L1	pre_treatment_no_prior_CPI	Y	Y	response	21.44	0
B_LCA018	SNYDER_PLOSMED_2017	BLADDER	anti-PD-L1	pre_treatment_no_prior_CPI	Y	Y	no_response	5.36	1
B_LCA019	SNYDER_PLOSMED_2017	BLADDER	anti-PD-L1	pre_treatment_no_prior_CPI	Y	Y	no_response	21.4	0
B_LCA020	SNYDER_PLOSMED_2017	BLADDER	anti-PD-L1	pre_treatment_no_prior_CPI	Y	Y	no_response	3.85	1
B_LCA021	SNYDER_PLOSMED_2017	BLADDER	anti-PD-L1	pre_treatment_no_prior_CPI	Y	Y	no_response	11.64	1
B_LCA022	SNYDER_PLOSMED_2017	BLADDER	anti-PD-L1	pre_treatment_no_prior_CPI	Y	Y	no_response	17.95	1
B_LCA023	SNYDER_PLOSMED_2017	BLADDER	anti-PD-L1	pre_treatment_no_prior_CPI	Y	Y	no_response	10.88	1
B_LCA024	SNYDER_PLOSMED_2017	BLADDER	anti-PD-L1	pre_treatment_no_prior_CPI	Y	Y	no_response	0.72	1
B_LCA025	SNYDER_PLOSMED_2017	BLADDER	anti-PD-L1	pre_treatment_no_prior_CPI	N	Y	no_response	10.45	1
B_ROD001	VANALLEN_SCIENCE_2015	MELANOMA	anti-CTLA-4	pre_treatment_no_prior_CPI	Y	Y	no_response	53.7	0
B_ROD002	VANALLEN_SCIENCE_2015	MELANOMA	anti-CTLA-4	pre_treatment_no_prior_CPI	Y	Y	no_response	3.3	1
B_ROD003	VANALLEN_SCIENCE_2015	MELANOMA	anti-CTLA-4	pre_treatment_no_prior_CPI	Y	Y	response	32.4	0
B_ROD004	VANALLEN_SCIENCE_2015	MELANOMA	anti-CTLA-4	pre_treatment_no_prior_CPI	Y	Y	no_response	5.3	1
B_ROD005	VANALLEN_SCIENCE_2015	MELANOMA	anti-CTLA-4	pre_treatment_no_prior_CPI	Y	N	no_response	34.5	0
B_ROD006	VANALLEN_SCIENCE_2015	MELANOMA	anti-CTLA-4	pre_treatment_no_prior_CPI	Y	Y	no_response	4.6	1
B_ROD007	VANALLEN_SCIENCE_2015	MELANOMA	anti-CTLA-4	pre_treatment_no_prior_CPI	Y	N	no_response	8.2	1
B_ROD008	VANALLEN_SCIENCE_2015	MELANOMA	anti-CTLA-4	pre_treatment_no_prior_CPI	Y	N	no_response	2.7	1
B_ROD009	VANALLEN_SCIENCE_2015	MELANOMA	anti-CTLA-4	pre_treatment_no_prior_CPI	Y	N	no_response	10.5	1
B_ROD010	VANALLEN_SCIENCE_2015	MELANOMA	anti-CTLA-4	pre_treatment_no_prior_CPI	Y	N	response	9.9	1
B_ROD012	VANALLEN_SCIENCE_2015	MELANOMA	anti-CTLA-4	pre_treatment_no_prior_CPI	Y	Y	no_response	28	1
B_ROD013	VANALLEN_SCIENCE_2015	MELANOMA	anti-CTLA-4	pre_treatment_no_prior_CPI	Y	N	no_response	4.8	1
B_ROD014	VANALLEN_SCIENCE_2015	MELANOMA	anti-CTLA-4	pre_treatment_no_prior_CPI	Y	Y	response	21.1	0
B_ROD015	VANALLEN_SCIENCE_2015	MELANOMA	anti-CTLA-4	pre_treatment_no_prior_CPI	Y	N	no_response	10.9	1
B_ROD016	VANALLEN_SCIENCE_2015	MELANOMA	anti-CTLA-4	pre_treatment_no_prior_CPI	Y	N	no_response	3.7	1
B_ROD017	VANALLEN_SCIENCE_2015	MELANOMA	anti-CTLA-4	pre_treatment_no_prior_CPI	Y	N	response	22.2	0
B_ROD018	VANALLEN_SCIENCE_2015	MELANOMA	anti-CTLA-4	pre_treatment_no_prior_CPI	Y	N	no_response	17.8	1
B_ROD019	VANALLEN_SCIENCE_2015	MELANOMA	anti-CTLA-4	pre_treatment_no_prior_CPI	Y	N	no_response	2.7	1
B_ROD020	VANALLEN_SCIENCE_2015	MELANOMA	anti-CTLA-4	pre_treatment_no_prior_CPI	Y	N	no_response	48.6	1
B_ROD021	VANALLEN_SCIENCE_2015	MELANOMA	anti-CTLA-4	pre_treatment_no_prior_CPI	Y	N	no_response	3.3	1
B_ROD023	VANALLEN_SCIENCE_2015	MELANOMA	anti-CTLA-4	pre_treatment_no_prior_CPI	Y	N	no_response	16.2	1
B_ROD024	VANALLEN_SCIENCE_2015	MELANOMA	anti-CTLA-4	pre_treatment_no_prior_CPI	Y	N	no_response	5	1
B_ROD025	VANALLEN_SCIENCE_2015	MELANOMA	anti-CTLA-4	pre_treatment_no_prior_CPI	Y	N	no_response	7.4	1
B_ROD026	VANALLEN_SCIENCE_2015	MELANOMA	anti-CTLA-4	pre_treatment_no_prior_CPI	Y	N	no_response	2.8	1
B_ROD027	VANALLEN_SCIENCE_2015	MELANOMA	anti-CTLA-4	pre_treatment_no_prior_CPI	Y	N	no_response	6.7	1
B_ROD028	VANALLEN_SCIENCE_2015	MELANOMA	anti-CTLA-4	pre_treatment_no_prior_CPI	Y	N	no_response	2.8	1
B_ROD030	VANALLEN_SCIENCE_2015	MELANOMA	anti-CTLA-4	pre_treatment_no_prior_CPI	Y	Y	no_response	1.6	1
B_ROD031	VANALLEN_SCIENCE_2015	MELANOMA	anti-CTLA-4	pre_treatment_no_prior_CPI	Y	N	no_response	5	1
B_ROD032	VANALLEN_SCIENCE_2015	MELANOMA	anti-CTLA-4	pre_treatment_no_prior_CPI	Y	N	no_response	6.9	1
B_ROD034	VANALLEN_SCIENCE_2015	MELANOMA	anti-CTLA-4	pre_treatment_no_prior_CPI	Y	N	no_response	3.8	1
B_ROD035	VANALLEN_SCIENCE_2015	MELANOMA	anti-CTLA-4	pre_treatment_no_prior_CPI	Y	N	no_response	2.5	1
B_ROD036	VANALLEN_SCIENCE_2015	MELANOMA	anti-CTLA-4	pre_treatment_no_prior_CPI	Y	N	no_response	13.4	1
B_ROD037	VANALLEN_SCIENCE_2015	MELANOMA	anti-CTLA-4	pre_treatment_no_prior_CPI	Y	N	no_response	2.2	1
B_ROD038	VANALLEN_SCIENCE_2015	MELANOMA	anti-CTLA-4	pre_treatment_no_prior_CPI	Y	N	no_response	3.6	1
B_ROD039	VANALLEN_SCIENCE_2015	MELANOMA	anti-CTLA-4	pre_treatment_no_prior_CPI	Y	N	no_response	15.3	1
B_ROD040	VANALLEN_SCIENCE_2015	MELANOMA	anti-CTLA-4	pre_treatment_no_prior_CPI	Y	N	response	22.6	0
B_ROD041	VANALLEN_SCIENCE_2015	MELANOMA	anti-CTLA-4	pre_treatment_no_prior_CPI	Y	N	no_response	3	1
B_ROD042	VANALLEN_SCIENCE_2015	MELANOMA	anti-CTLA-4	pre_treatment_no_prior_CPI	Y	N	no_response	6.7	1
B_ROD043	VANALLEN_SCIENCE_2015	MELANOMA	anti-CTLA-4	pre_treatment_no_prior_CPI	Y	Y	no_response	5.8	1
B_ROD044	VANALLEN_SCIENCE_2015	MELANOMA	anti-CTLA-4	pre_treatment_no_prior_CPI	Y	Y	no_response	10.7	1
B_ROD047	VANALLEN_SCIENCE_2015	MELANOMA	anti-CTLA-4	pre_treatment_no_prior_CPI	Y	Y	no_response	43.6	0
B_ROD048	VANALLEN_SCIENCE_2015	MELANOMA	anti-CTLA-4	pre_treatment_no_prior_CPI	Y	Y	no_response	6.9	1
B_ROD049	VANALLEN_SCIENCE_2015	MELANOMA	anti-CTLA-4	pre_treatment_no_prior_CPI	Y	Y	response	48.9	0
B_ROD050	VANALLEN_SCIENCE_2015	MELANOMA	anti-CTLA-4	pre_treatment_no_prior_CPI	Y	Y	no_response	1.2	1
B_ROD051	VANALLEN_SCIENCE_2015	MELANOMA	anti-CTLA-4	pre_treatment_no_prior_CPI	Y	Y	no_response	8.9	1
B_ROD052	VANALLEN_SCIENCE_2015	MELANOMA	anti-CTLA-4	pre_treatment_no_prior_CPI	Y	N	no_response	6.8	1
B_ROD053	VANALLEN_SCIENCE_2015	MELANOMA	anti-CTLA-4	pre_treatment_no_prior_CPI	Y	N	no_response	6.3	1
B_ROD054	VANALLEN_SCIENCE_2015	MELANOMA	anti-CTLA-4	pre_treatment_no_prior_CPI	Y	N	no_response	7.7	1
B_ROD055	VANALLEN_SCIENCE_2015	MELANOMA	anti-CTLA-4	pre_treatment_no_prior_CPI	Y	N	no_response	8.2	1
B_ROD056	VANALLEN_SCIENCE_2015	MELANOMA	anti-CTLA-4	pre_treatment_no_prior_CPI	Y	N	no_response	21.4	1
B_ROD057	VANALLEN_SCIENCE_2015	MELANOMA	anti-CTLA-4	pre_treatment_no_prior_CPI	Y	N	no_response	7.4	1
B_ROD058	VANALLEN_SCIENCE_2015	MELANOMA	anti-CTLA-4	pre_treatment_no_prior_CPI	Y	N	no_response	8.9	1
B_ROD059	VANALLEN_SCIENCE_2015	MELANOMA	anti-CTLA-4	pre_treatment_no_prior_CPI	Y	N	no_response	19.8	1
B_ROD060	VANALLEN_SCIENCE_2015	MELANOMA	anti-CTLA-4	pre_treatment_no_prior_CPI	Y	N	response	34.2	0
B_ROD061	VANALLEN_SCIENCE_2015	MELANOMA	anti-CTLA-4	pre_treatment_no_prior_CPI	Y	N	no_response	3.5	1
B_ROD062	VANALLEN_SCIENCE_2015	MELANOMA	anti-CTLA-4	pre_treatment_no_prior_CPI	Y	N	no_response	21.5	0
B_ROD063	VANALLEN_SCIENCE_2015	MELANOMA	anti-CTLA-4	pre_treatment_no_prior_CPI	Y	N	no_response	2.6	1
B_ROD064	VANALLEN_SCIENCE_2015	MELANOMA	anti-CTLA-4	pre_treatment_no_prior_CPI	Y	N	no_response	17.5	1
B_ROD065	VANALLEN_SCIENCE_2015	MELANOMA	anti-CTLA-4	pre_treatment_no_prior_CPI	Y	N	no_response	4.5	1
B_ROD066	VANALLEN_SCIENCE_2015	MELANOMA	anti-CTLA-4	pre_treatment_no_prior_CPI	Y	N	response	14.5	1
B_ROD067	VANALLEN_SCIENCE_2015	MELANOMA	anti-CTLA-4	pre_treatment_no_prior_CPI	Y	N	no_response	6.3	1
B_ROD068	VANALLEN_SCIENCE_2015	MELANOMA	anti-CTLA-4	pre_treatment_no_prior_CPI	Y	N	no_response	4.6	1
B_ROD069	VANALLEN_SCIENCE_2015	MELANOMA	anti-CTLA-4	pre_treatment_no_prior_CPI	Y	Y	no_response	20.6	1
B_ROD070	VANALLEN_SCIENCE_2015	MELANOMA	anti-CTLA-4	pre_treatment_no_prior_CPI	Y	Y	response	33	0
B_ROD071	VANALLEN_SCIENCE_2015	MELANOMA	anti-CTLA-4	pre_treatment_no_prior_CPI	Y	N	no_response	4	1
B_ROD072	VANALLEN_SCIENCE_2015	MELANOMA	anti-CTLA-4	pre_treatment_no_prior_CPI	Y	N	no_response	9.5	1
B_ROD073	VANALLEN_SCIENCE_2015	MELANOMA	anti-CTLA-4	pre_treatment_no_prior_CPI	Y	N	response	34.5	1
B_ROD074	VANALLEN_SCIENCE_2015	MELANOMA	anti-CTLA-4	pre_treatment_no_prior_CPI	Y	N	no_response	7.8	1
B_ROD075	VANALLEN_SCIENCE_2015	MELANOMA	anti-CTLA-4	pre_treatment_no_prior_CPI	Y	N	response	34.4	0
B_ROD077	VANALLEN_SCIENCE_2015	MELANOMA	anti-CTLA-4	pre_treatment_no_prior_CPI	Y	N	no_response	22.2	1
B_ROD078	VANALLEN_SCIENCE_2015	MELANOMA	anti-CTLA-4	pre_treatment_no_prior_CPI	Y	N	response	31.9	0
B_ROD079	VANALLEN_SCIENCE_2015	MELANOMA	anti-CTLA-4	pre_treatment_no_prior_CPI	Y	Y	no_response	1.1	1
B_ROD080	VANALLEN_SCIENCE_2015	MELANOMA	anti-CTLA-4	pre_treatment_no_prior_CPI	Y	Y	no_response	4.2	1
B_ROD081	VANALLEN_SCIENCE_2015	MELANOMA	anti-CTLA-4	pre_treatment_no_prior_CPI	Y	Y	no_response	2.9	1
B_ROD082	VANALLEN_SCIENCE_2015	MELANOMA	anti-CTLA-4	pre_treatment_no_prior_CPI	Y	Y	response	36.4	0
B_ROD083	VANALLEN_SCIENCE_2015	MELANOMA	anti-CTLA-4	pre_treatment_no_prior_CPI	Y	Y	no_response	34	0
B_ROD084	VANALLEN_SCIENCE_2015	MELANOMA	anti-CTLA-4	pre_treatment_no_prior_CPI	Y	N	response	33.8	0
B_ROD085	VANALLEN_SCIENCE_2015	MELANOMA	anti-CTLA-4	pre_treatment_no_prior_CPI	Y	N	no_response	1.2	1
B_ROD086	VANALLEN_SCIENCE_2015	MELANOMA	anti-CTLA-4	pre_treatment_no_prior_CPI	Y	Y	no_response	23.8	1
B_ROD087	VANALLEN_SCIENCE_2015	MELANOMA	anti-CTLA-4	pre_treatment_no_prior_CPI	Y	N	no_response	3.4	1
B_ROD088	VANALLEN_SCIENCE_2015	MELANOMA	anti-CTLA-4	pre_treatment_no_prior_CPI	Y	Y	no_response	9.6	1
B_ROD089	VANALLEN_SCIENCE_2015	MELANOMA	anti-CTLA-4	pre_treatment_no_prior_CPI	Y	N	no_response	32.5	0
B_ROD090	VANALLEN_SCIENCE_2015	MELANOMA	anti-CTLA-4	pre_treatment_no_prior_CPI	Y	Y	no_response	4.6	1
B_ROD091	VANALLEN_SCIENCE_2015	MELANOMA	anti-CTLA-4	pre_treatment_no_prior_CPI	Y	N	no_response	11.8	1
B_ROD092	VANALLEN_SCIENCE_2015	MELANOMA	anti-CTLA-4	pre_treatment_no_prior_CPI	Y	N	no_response	4.8	1
B_ROD093	VANALLEN_SCIENCE_2015	MELANOMA	anti-CTLA-4	pre_treatment_no_prior_CPI	Y	N	response	30	0
B_ROD094	VANALLEN_SCIENCE_2015	MELANOMA	anti-CTLA-4	pre_treatment_no_prior_CPI	Y	Y	no_response	10.3	1
B_ROD095	VANALLEN_SCIENCE_2015	MELANOMA	anti-CTLA-4	pre_treatment_no_prior_CPI	Y	N	no_response	4	1
B_ROD096	VANALLEN_SCIENCE_2015	MELANOMA	anti-CTLA-4	pre_treatment_no_prior_CPI	Y	N	no_response	17.7	0
B_ROD097	VANALLEN_SCIENCE_2015	MELANOMA	anti-CTLA-4	pre_treatment_no_prior_CPI	Y	N	no_response	1.5	1
B_ROD098	VANALLEN_SCIENCE_2015	MELANOMA	anti-CTLA-4	pre_treatment_no_prior_CPI	Y	N	no_response	8.4	1
B_ROD099	VANALLEN_SCIENCE_2015	MELANOMA	anti-CTLA-4	pre_treatment_no_prior_CPI	Y	N	no_response	4.8	1
B_ROD100	VANALLEN_SCIENCE_2015	MELANOMA	anti-CTLA-4	pre_treatment_no_prior_CPI	Y	Y	no_response	5.4	1
B_ROD101	VANALLEN_SCIENCE_2015	MELANOMA	anti-CTLA-4	pre_treatment_no_prior_CPI	Y	Y	no_response	1.8	1
B_ROD102	VANALLEN_SCIENCE_2015	MELANOMA	anti-CTLA-4	pre_treatment_no_prior_CPI	Y	Y	no_response	2.3	1
B_ROD103	VANALLEN_SCIENCE_2015	MELANOMA	anti-CTLA-4	pre_treatment_no_prior_CPI	Y	Y	response	26.3	1
B_ROD104	VANALLEN_SCIENCE_2015	MELANOMA	anti-CTLA-4	pre_treatment_no_prior_CPI	Y	Y	no_response	15.1	1
B_ROD107	VANALLEN_SCIENCE_2015	MELANOMA	anti-CTLA-4	pre_treatment_no_prior_CPI	Y	Y	response	50.6	0
B_ROD108	VANALLEN_SCIENCE_2015	MELANOMA	anti-CTLA-4	pre_treatment_no_prior_CPI	Y	Y	no_response	5.3	1
B_ROD109	VANALLEN_SCIENCE_2015	MELANOMA	anti-CTLA-4	pre_treatment_no_prior_CPI	Y	Y	no_response	2.1	1
D_LMS019	RIZVI_SCIENCE_2015	LUNG	anti-PD-1	pre_treatment_no_prior_CPI	Y	N	response	NA	NA
D_LMS020	RIZVI_SCIENCE_2015	LUNG	anti-PD-1	pre_treatment_no_prior_CPI	Y	N	no_response	NA	NA
D_LMS021	RIZVI_SCIENCE_2015	LUNG	anti-PD-1	pre_treatment_no_prior_CPI	Y	N	response	NA	NA
D_LMS022	RIZVI_SCIENCE_2015	LUNG	anti-PD-1	pre_treatment_no_prior_CPI	Y	N	response	NA	NA
D_LMS023	RIZVI_SCIENCE_2015	LUNG	anti-PD-1	pre_treatment_no_prior_CPI	Y	N	no_response	NA	NA
D_LMS024	RIZVI_SCIENCE_2015	LUNG	anti-PD-1	pre_treatment_no_prior_CPI	Y	N	response	NA	NA
D_LMS025	RIZVI_SCIENCE_2015	LUNG	anti-PD-1	pre_treatment_no_prior_CPI	Y	N	no_response	NA	NA
D_LMS026	RIZVI_SCIENCE_2015	LUNG	anti-PD-1	pre_treatment_no_prior_CPI	Y	N	response	NA	NA
D_LMS027	RIZVI_SCIENCE_2015	LUNG	anti-PD-1	pre_treatment_no_prior_CPI	Y	N	no_response	NA	NA
D_LMS028	RIZVI_SCIENCE_2015	LUNG	anti-PD-1	pre_treatment_no_prior_CPI	Y	N	no_response	NA	NA
D_LMS029	RIZVI_SCIENCE_2015	LUNG	anti-PD-1	pre_treatment_no_prior_CPI	Y	N	no_response	NA	NA
D_LMS030	RIZVI_SCIENCE_2015	LUNG	anti-PD-1	pre_treatment_no_prior_CPI	Y	N	no_response	NA	NA
D_LMS031	RIZVI_SCIENCE_2015	LUNG	anti-PD-1	pre_treatment_no_prior_CPI	Y	N	no_response	NA	NA
D_LMS032	RIZVI_SCIENCE_2015	LUNG	anti-PD-1	pre_treatment_no_prior_CPI	Y	N	no_response	NA	NA
D_LMS033	RIZVI_SCIENCE_2015	LUNG	anti-PD-1	pre_treatment_no_prior_CPI	Y	N	no_response	NA	NA
D_LMS034	RIZVI_SCIENCE_2015	LUNG	anti-PD-1	pre_treatment_no_prior_CPI	Y	N	no_response	NA	NA
D_MSK001	SNYDER_NEJM_2014	MELANOMA	anti-CTLA-4	on_treatment	Y	N	response	68.4	0
D_MSK002	SNYDER_NEJM_2014	MELANOMA	anti-CTLA-4	on_treatment	Y	Y	response	54	0
D_MSK003	SNYDER_NEJM_2014	MELANOMA	anti-CTLA-4	pre_treatment_no_prior_CPI	Y	N	response	32.4	0
D_MSK004	SNYDER_NEJM_2014	MELANOMA	anti-CTLA-4	pre_treatment_no_prior_CPI	Y	N	response	64.8	0
D_MSK005	SNYDER_NEJM_2014	MELANOMA	anti-CTLA-4	pre_treatment_no_prior_CPI	Y	N	response	63.6	0
D_MSK006	SNYDER_NEJM_2014	MELANOMA	anti-CTLA-4	on_treatment	Y	Y	response	52.8	0
D_MSK008	SNYDER_NEJM_2014	MELANOMA	anti-CTLA-4	on_treatment	Y	Y	no_response	34.8	1
D_MSK009	SNYDER_NEJM_2014	MELANOMA	anti-CTLA-4	pre_treatment_no_prior_CPI	Y	Y	no_response	24	0
D_MSK010	SNYDER_NEJM_2014	MELANOMA	anti-CTLA-4	pre_treatment_no_prior_CPI	Y	Y	no_response	46.8	0
D_MSK011	SNYDER_NEJM_2014	MELANOMA	anti-CTLA-4	on_treatment	Y	Y	no_response	82.8	0
D_MSK012	SNYDER_NEJM_2014	MELANOMA	anti-CTLA-4	pre_treatment_no_prior_CPI	Y	Y	no_response	18	1
D_MSK013	SNYDER_NEJM_2014	MELANOMA	anti-CTLA-4	pre_treatment_no_prior_CPI	Y	N	no_response	13.2	1
D_MSK014	SNYDER_NEJM_2014	MELANOMA	anti-CTLA-4	pre_treatment_no_prior_CPI	Y	Y	no_response	6	1
D_MSK015	SNYDER_NEJM_2014	MELANOMA	anti-CTLA-4	on_treatment	Y	Y	no_response	4.8	1
D_MSK016	SNYDER_NEJM_2014	MELANOMA	anti-CTLA-4	on_treatment	Y	Y	no_response	8.4	1
D_MSK017	SNYDER_NEJM_2014	MELANOMA	anti-CTLA-4	pre_treatment_no_prior_CPI	Y	Y	no_response	6	1
D_MSK018	SNYDER_NEJM_2014	MELANOMA	anti-CTLA-4	pre_treatment_no_prior_CPI	Y	Y	no_response	4.8	1
D_MSK019	SNYDER_NEJM_2014	MELANOMA	anti-CTLA-4	pre_treatment_no_prior_CPI	Y	N	no_response	12	1
D_MSK020	SNYDER_NEJM_2014	MELANOMA	anti-CTLA-4	pre_treatment_no_prior_CPI	Y	Y	no_response	9.6	1
D_MSK021	SNYDER_NEJM_2014	MELANOMA	anti-CTLA-4	on_treatment	Y	Y	no_response	14.4	1
D_MSK022	SNYDER_NEJM_2014	MELANOMA	anti-CTLA-4	on_treatment	Y	Y	no_response	32.4	1
D_MSK023	SNYDER_NEJM_2014	MELANOMA	anti-CTLA-4	on_treatment	Y	N	no_response	19.2	1
D_MSK024	SNYDER_NEJM_2014	MELANOMA	anti-CTLA-4	on_treatment	Y	Y	no_response	8.4	1
D_MSK025	SNYDER_NEJM_2014	MELANOMA	anti-CTLA-4	on_treatment	Y	Y	no_response	24	1
L_MSK073	HELLMAN_ALL_2018	LUNG	anti-PD-1	pre_treatment_no_prior_CPI	Y	N	response	39.67	0
L_MSK076	HELLMAN_ALL_2018	LUNG	anti-PD-1	pre_treatment_no_prior_CPI	Y	N	no_response	8.67	1
L_MSK077	HELLMAN_ALL_2018	LUNG	anti-PD-1	pre_treatment_no_prior_CPI	Y	N	no_response	4.43	1
L_MSK078	HELLMAN_ALL_2018	LUNG	anti-PD-1	pre_treatment_no_prior_CPI	Y	N	no_response	13	1
L_MSK079	HELLMAN_ALL_2018	LUNG	anti-PD-1	pre_treatment_no_prior_CPI	Y	N	no_response	2.5	1
L_MSK081	HELLMAN_ALL_2018	LUNG	anti-PD-1	pre_treatment_no_prior_CPI	Y	N	no_response	20.87	1
L_MSK082	HELLMAN_ALL_2018	LUNG	anti-PD-1	pre_treatment_no_prior_CPI	Y	N	response	36.4	0
L_MSK084	HELLMAN_ALL_2018	LUNG	anti-PD-1	pre_treatment_no_prior_CPI	Y	N	no_response	21.9	1
L_MSK086	HELLMAN_ALL_2018	LUNG	anti-PD-1	pre_treatment_no_prior_CPI	Y	N	response	10.97	0
L_MSK087	HELLMAN_ALL_2018	LUNG	anti-PD-1	pre_treatment_no_prior_CPI	Y	N	no_response	12.67	1
L_MSK088	HELLMAN_ALL_2018	LUNG	anti-PD-1	pre_treatment_no_prior_CPI	Y	N	no_response	17.9	1
L_MSK089	HELLMAN_ALL_2018	LUNG	anti-PD-1	pre_treatment_no_prior_CPI	Y	N	no_response	0.9	1
L_MSK1552	HELLMAN_ALL_2018	LUNG	anti-PD-1	pre_treatment_no_prior_CPI	Y	N	no_response	28.7	0
L_MSK1553	HELLMAN_ALL_2018	LUNG	anti-PD-1	pre_treatment_no_prior_CPI	Y	N	response	34.3	0
L_MSK1554	HELLMAN_ALL_2018	LUNG	anti-PD-1	pre_treatment_no_prior_CPI	Y	N	no_response	34.1	0
L_MSK1555	HELLMAN_ALL_2018	LUNG	anti-PD-1	pre_treatment_no_prior_CPI	Y	N	no_response	33.73	0
L_MSK1556	HELLMAN_ALL_2018	LUNG	anti-PD-1	pre_treatment_no_prior_CPI	Y	N	no_response	33.5	1
L_MSK1557	HELLMAN_ALL_2018	LUNG	anti-PD-1	pre_treatment_no_prior_CPI	Y	N	response	7.63	1
L_MSK1563	HELLMAN_ALL_2018	LUNG	anti-PD-1	pre_treatment_no_prior_CPI	Y	N	response	3.63	1
L_MSK1564	HELLMAN_ALL_2018	LUNG	anti-PD-1	pre_treatment_no_prior_CPI	Y	N	no_response	32.2	0
L_MSK1565	HELLMAN_ALL_2018	LUNG	anti-PD-1	pre_treatment_no_prior_CPI	Y	N	response	28.17	0
L_MSK1566	HELLMAN_ALL_2018	LUNG	anti-PD-1	pre_treatment_no_prior_CPI	Y	N	no_response	3.53	0
L_MSK1567	HELLMAN_ALL_2018	LUNG	anti-PD-1	pre_treatment_no_prior_CPI	Y	N	response	28.23	0
L_MSK355	HELLMAN_ALL_2018	LUNG	anti-PD-1	pre_treatment_no_prior_CPI	Y	N	response	39.17	0
L_MSK356	HELLMAN_ALL_2018	LUNG	anti-PD-1	pre_treatment_no_prior_CPI	Y	N	response	12.17	1
L_MSK357	HELLMAN_ALL_2018	LUNG	anti-PD-1	pre_treatment_no_prior_CPI	Y	N	response	28.7	0
L_MSK358	HELLMAN_ALL_2018	LUNG	anti-PD-1	pre_treatment_no_prior_CPI	Y	N	no_response	7.93	1
L_MSK359	HELLMAN_ALL_2018	LUNG	anti-PD-1	pre_treatment_no_prior_CPI	Y	N	response	25.87	1
L_MSK360	HELLMAN_ALL_2018	LUNG	anti-PD-1	pre_treatment_no_prior_CPI	Y	N	response	24.43	0
L_MSK361	HELLMAN_ALL_2018	LUNG	anti-PD-1	pre_treatment_no_prior_CPI	Y	N	response	33.1	0
L_MSK552	HELLMAN_ALL_2018	LUNG	anti-PD-1	pre_treatment_no_prior_CPI	Y	N	response	19.87	0
L_MSK553	HELLMAN_ALL_2018	LUNG	anti-PD-1	pre_treatment_no_prior_CPI	Y	N	no_response	22.4	0
L_MSK554	HELLMAN_ALL_2018	LUNG	anti-PD-1	pre_treatment_no_prior_CPI	Y	N	no_response	21.27	0
L_MSK555	HELLMAN_ALL_2018	LUNG	anti-PD-1	pre_treatment_no_prior_CPI	Y	N	response	4.87	0
L_MSK556	HELLMAN_ALL_2018	LUNG	anti-PD-1	pre_treatment_no_prior_CPI	Y	N	no_response	16.53	0
L_MSK807	HELLMAN_ALL_2018	LUNG	anti-PD-1	pre_treatment_no_prior_CPI	Y	N	response	43.27	0
L_MSK862	HELLMAN_ALL_2018	LUNG	anti-PD-1	pre_treatment_no_prior_CPI	Y	N	response	10.03	1
L_MSK958	HELLMAN_ALL_2018	LUNG	anti-PD-1	pre_treatment_no_prior_CPI	Y	N	response	28.53	1
U_CRI001	CRISTESCU_SCIENCE_2018	BLADDER	anti-PD-1	pre_treatment_no_prior_CPI	Y	Y	response	NA	NA
U_CRI002	CRISTESCU_SCIENCE_2018	BLADDER	anti-PD-1	pre_treatment_no_prior_CPI	Y	Y	no_response	NA	NA
U_CRI003	CRISTESCU_SCIENCE_2018	BLADDER	anti-PD-1	pre_treatment_no_prior_CPI	Y	Y	response	NA	NA
U_CRI004	CRISTESCU_SCIENCE_2018	BLADDER	anti-PD-1	pre_treatment_no_prior_CPI	Y	Y	no_response	NA	NA
U_CRI005	CRISTESCU_SCIENCE_2018	BLADDER	anti-PD-1	pre_treatment_no_prior_CPI	Y	Y	no_response	NA	NA
U_CRI006	CRISTESCU_SCIENCE_2018	BREAST	anti-PD-1	pre_treatment_no_prior_CPI	Y	Y	no_response	NA	NA
U_CRI007	CRISTESCU_SCIENCE_2018	BREAST	anti-PD-1	pre_treatment_no_prior_CPI	Y	Y	no_response	NA	NA
U_CRI010	CRISTESCU_SCIENCE_2018	BLADDER	anti-PD-1	pre_treatment_no_prior_CPI	Y	Y	no_response	NA	NA
U_CRI011	CRISTESCU_SCIENCE_2018	BLADDER	anti-PD-1	pre_treatment_no_prior_CPI	Y	Y	response	NA	NA
U_CRI012	CRISTESCU_SCIENCE_2018	BLADDER	anti-PD-1	pre_treatment_no_prior_CPI	Y	Y	no_response	NA	NA
U_CRI013	CRISTESCU_SCIENCE_2018	BLADDER	anti-PD-1	pre_treatment_no_prior_CPI	Y	Y	no_response	NA	NA
U_CRI014	CRISTESCU_SCIENCE_2018	BLADDER	anti-PD-1	pre_treatment_no_prior_CPI	Y	Y	no_response	NA	NA
U_CRI015	CRISTESCU_SCIENCE_2018	BLADDER	anti-PD-1	pre_treatment_no_prior_CPI	Y	Y	no_response	NA	NA
U_CRI016	CRISTESCU_SCIENCE_2018	BLADDER	anti-PD-1	pre_treatment_no_prior_CPI	Y	Y	no_response	NA	NA
U_CRI017	CRISTESCU_SCIENCE_2018	BLADDER	anti-PD-1	pre_treatment_no_prior_CPI	Y	Y	no_response	NA	NA
U_CRI018	CRISTESCU_SCIENCE_2018	BREAST	anti-PD-1	pre_treatment_no_prior_CPI	Y	Y	no_response	NA	NA
U_CRI019	CRISTESCU_SCIENCE_2018	BLADDER	anti-PD-1	pre_treatment_no_prior_CPI	Y	Y	no_response	NA	NA
U_CRI020	CRISTESCU_SCIENCE_2018	BREAST	anti-PD-1	pre_treatment_no_prior_CPI	Y	Y	no_response	NA	NA
U_CRI021	CRISTESCU_SCIENCE_2018	BREAST	anti-PD-1	pre_treatment_no_prior_CPI	Y	Y	no_response	NA	NA
U_CRI022	CRISTESCU_SCIENCE_2018	BREAST	anti-PD-1	pre_treatment_no_prior_CPI	Y	Y	no_response	NA	NA
U_CRI023	CRISTESCU_SCIENCE_2018	BREAST	anti-PD-1	pre_treatment_no_prior_CPI	Y	Y	no_response	NA	NA
U_CRI026	CRISTESCU_SCIENCE_2018	BLADDER	anti-PD-1	pre_treatment_no_prior_CPI	Y	Y	no_response	NA	NA
U_CRI027	CRISTESCU_SCIENCE_2018	BLADDER	anti-PD-1	pre_treatment_no_prior_CPI	Y	Y	no_response	NA	NA
U_CRI028	CRISTESCU_SCIENCE_2018	BLADDER	anti-PD-1	pre_treatment_no_prior_CPI	Y	Y	no_response	NA	NA
U_CRI029	CRISTESCU_SCIENCE_2018	BREAST	anti-PD-1	pre_treatment_no_prior_CPI	Y	Y	no_response	NA	NA
U_CRI030	CRISTESCU_SCIENCE_2018	BREAST	anti-PD-1	pre_treatment_no_prior_CPI	Y	Y	no_response	NA	NA
U_CRI031	CRISTESCU_SCIENCE_2018	BREAST	anti-PD-1	pre_treatment_no_prior_CPI	Y	Y	response	NA	NA
U_CRI032	CRISTESCU_SCIENCE_2018	BREAST	anti-PD-1	pre_treatment_no_prior_CPI	Y	Y	no_response	NA	NA
U_CRI033	CRISTESCU_SCIENCE_2018	BREAST	anti-PD-1	pre_treatment_no_prior_CPI	Y	Y	no_response	NA	NA
U_CRI050	CRISTESCU_SCIENCE_2018	BREAST	anti-PD-1	pre_treatment_no_prior_CPI	Y	Y	no_response	NA	NA
U_CRI057	CRISTESCU_SCIENCE_2018	LUNG	anti-PD-1	pre_treatment_no_prior_CPI	Y	Y	no_response	NA	NA
U_CRI059	CRISTESCU_SCIENCE_2018	CRC	anti-PD-1	pre_treatment_no_prior_CPI	Y	Y	no_response	NA	NA
U_CRI060	CRISTESCU_SCIENCE_2018	CRC	anti-PD-1	pre_treatment_no_prior_CPI	Y	Y	no_response	NA	NA
U_CRI063	CRISTESCU_SCIENCE_2018	BREAST	anti-PD-1	pre_treatment_no_prior_CPI	Y	Y	no_response	NA	NA
U_CRI073	CRISTESCU_SCIENCE_2018	CRC	anti-PD-1	pre_treatment_no_prior_CPI	Y	Y	no_response	NA	NA
U_CRI094	CRISTESCU_SCIENCE_2018	CRC	anti-PD-1	pre_treatment_no_prior_CPI	Y	Y	no_response	NA	NA
U_CRI096	CRISTESCU_SCIENCE_2018	LUNG	anti-PD-1	pre_treatment_no_prior_CPI	Y	Y	no_response	NA	NA
U_CRI099	CRISTESCU_SCIENCE_2018	LUNG	anti-PD-1	pre_treatment_no_prior_CPI	Y	Y	no_response	NA	NA
U_CRI115	CRISTESCU_SCIENCE_2018	CRC	anti-PD-1	pre_treatment_no_prior_CPI	Y	Y	no_response	NA	NA
U_CRI119	CRISTESCU_SCIENCE_2018	LUNG	anti-PD-1	pre_treatment_no_prior_CPI	Y	Y	no_response	NA	NA
U_CRI120	CRISTESCU_SCIENCE_2018	HEAD AND NECK	anti-PD-1	pre_treatment_no_prior_CPI	Y	Y	no_response	NA	NA
U_CRI121	CRISTESCU_SCIENCE_2018	HEAD AND NECK	anti-PD-1	pre_treatment_no_prior_CPI	Y	Y	no_response	NA	NA
U_CRI122	CRISTESCU_SCIENCE_2018	HEAD AND NECK	anti-PD-1	pre_treatment_no_prior_CPI	Y	Y	no_response	NA	NA
U_CRI123	CRISTESCU_SCIENCE_2018	HEAD AND NECK	anti-PD-1	pre_treatment_no_prior_CPI	Y	Y	response	NA	NA
U_CRI124	CRISTESCU_SCIENCE_2018	HEAD AND NECK	anti-PD-1	pre_treatment_no_prior_CPI	Y	Y	no_response	NA	NA
U_CRI125	CRISTESCU_SCIENCE_2018	HEAD AND NECK	anti-PD-1	pre_treatment_no_prior_CPI	Y	Y	no_response	NA	NA
U_CRI126	CRISTESCU_SCIENCE_2018	HEAD AND NECK	anti-PD-1	pre_treatment_no_prior_CPI	Y	Y	no_response	NA	NA
U_CRI127	CRISTESCU_SCIENCE_2018	HEAD AND NECK	anti-PD-1	pre_treatment_no_prior_CPI	Y	Y	no_response	NA	NA
U_CRI128	CRISTESCU_SCIENCE_2018	HEAD AND NECK	anti-PD-1	pre_treatment_no_prior_CPI	Y	Y	no_response	NA	NA
U_CRI129	CRISTESCU_SCIENCE_2018	HEAD AND NECK	anti-PD-1	pre_treatment_no_prior_CPI	Y	Y	no_response	NA	NA
U_CRI130	CRISTESCU_SCIENCE_2018	HEAD AND NECK	anti-PD-1	pre_treatment_no_prior_CPI	Y	Y	no_response	NA	NA
U_CRI131	CRISTESCU_SCIENCE_2018	HEAD AND NECK	anti-PD-1	pre_treatment_no_prior_CPI	Y	Y	response	NA	NA
U_CRI132	CRISTESCU_SCIENCE_2018	HEAD AND NECK	anti-PD-1	pre_treatment_no_prior_CPI	Y	Y	no_response	NA	NA
U_CRI133	CRISTESCU_SCIENCE_2018	HEAD AND NECK	anti-PD-1	pre_treatment_no_prior_CPI	Y	Y	no_response	NA	NA
U_CRI134	CRISTESCU_SCIENCE_2018	HEAD AND NECK	anti-PD-1	pre_treatment_no_prior_CPI	Y	Y	no_response	NA	NA
U_CRI135	CRISTESCU_SCIENCE_2018	HEAD AND NECK	anti-PD-1	pre_treatment_no_prior_CPI	Y	Y	no_response	NA	NA
U_CRI136	CRISTESCU_SCIENCE_2018	HEAD AND NECK	anti-PD-1	pre_treatment_no_prior_CPI	Y	Y	no_response	NA	NA
U_CRI137	CRISTESCU_SCIENCE_2018	HEAD AND NECK	anti-PD-1	pre_treatment_no_prior_CPI	Y	Y	response	NA	NA
U_CRI138	CRISTESCU_SCIENCE_2018	HEAD AND NECK	anti-PD-1	pre_treatment_no_prior_CPI	Y	Y	no_response	NA	NA
U_CRI139	CRISTESCU_SCIENCE_2018	HEAD AND NECK	anti-PD-1	pre_treatment_no_prior_CPI	Y	Y	no_response	NA	NA
U_CRI140	CRISTESCU_SCIENCE_2018	HEAD AND NECK	anti-PD-1	pre_treatment_no_prior_CPI	Y	Y	no_response	NA	NA
U_CRI141	CRISTESCU_SCIENCE_2018	HEAD AND NECK	anti-PD-1	pre_treatment_no_prior_CPI	Y	Y	no_response	NA	NA
U_CRI142	CRISTESCU_SCIENCE_2018	HEAD AND NECK	anti-PD-1	pre_treatment_no_prior_CPI	Y	Y	no_response	NA	NA
U_CRI143	CRISTESCU_SCIENCE_2018	HEAD AND NECK	anti-PD-1	pre_treatment_no_prior_CPI	Y	Y	no_response	NA	NA
U_CRI144	CRISTESCU_SCIENCE_2018	HEAD AND NECK	anti-PD-1	pre_treatment_no_prior_CPI	Y	Y	response	NA	NA
U_CRI145	CRISTESCU_SCIENCE_2018	HEAD AND NECK	anti-PD-1	pre_treatment_no_prior_CPI	Y	Y	response	NA	NA
U_CRI146	CRISTESCU_SCIENCE_2018	HEAD AND NECK	anti-PD-1	pre_treatment_no_prior_CPI	Y	Y	no_response	NA	NA
U_CRI147	CRISTESCU_SCIENCE_2018	HEAD AND NECK	anti-PD-1	pre_treatment_no_prior_CPI	Y	Y	no_response	NA	NA
U_CRI148	CRISTESCU_SCIENCE_2018	HEAD AND NECK	anti-PD-1	pre_treatment_no_prior_CPI	Y	Y	no_response	NA	NA
U_CRI149	CRISTESCU_SCIENCE_2018	HEAD AND NECK	anti-PD-1	pre_treatment_no_prior_CPI	Y	Y	response	NA	NA
U_CRI150	CRISTESCU_SCIENCE_2018	HEAD AND NECK	anti-PD-1	pre_treatment_no_prior_CPI	Y	Y	no_response	NA	NA
U_CRI151	CRISTESCU_SCIENCE_2018	HEAD AND NECK	anti-PD-1	pre_treatment_no_prior_CPI	Y	Y	no_response	NA	NA
U_CRI152	CRISTESCU_SCIENCE_2018	HEAD AND NECK	anti-PD-1	pre_treatment_no_prior_CPI	Y	Y	no_response	NA	NA
U_CRI153	CRISTESCU_SCIENCE_2018	HEAD AND NECK	anti-PD-1	pre_treatment_no_prior_CPI	Y	Y	no_response	NA	NA
U_CRI154	CRISTESCU_SCIENCE_2018	HEAD AND NECK	anti-PD-1	pre_treatment_no_prior_CPI	Y	Y	no_response	NA	NA
U_CRI155	CRISTESCU_SCIENCE_2018	HEAD AND NECK	anti-PD-1	pre_treatment_no_prior_CPI	Y	Y	no_response	NA	NA
U_CRI156	CRISTESCU_SCIENCE_2018	HEAD AND NECK	anti-PD-1	pre_treatment_no_prior_CPI	Y	Y	response	NA	NA
U_CRI157	CRISTESCU_SCIENCE_2018	HEAD AND NECK	anti-PD-1	pre_treatment_no_prior_CPI	Y	Y	no_response	NA	NA
U_CRI158	CRISTESCU_SCIENCE_2018	HEAD AND NECK	anti-PD-1	pre_treatment_no_prior_CPI	Y	Y	no_response	NA	NA
U_CRI159	CRISTESCU_SCIENCE_2018	HEAD AND NECK	anti-PD-1	pre_treatment_no_prior_CPI	Y	Y	no_response	NA	NA
U_CRI160	CRISTESCU_SCIENCE_2018	HEAD AND NECK	anti-PD-1	pre_treatment_no_prior_CPI	Y	Y	response	NA	NA
U_CRI161	CRISTESCU_SCIENCE_2018	HEAD AND NECK	anti-PD-1	pre_treatment_no_prior_CPI	Y	Y	no_response	NA	NA
U_CRI162	CRISTESCU_SCIENCE_2018	HEAD AND NECK	anti-PD-1	pre_treatment_no_prior_CPI	Y	Y	response	NA	NA
U_CRI163	CRISTESCU_SCIENCE_2018	HEAD AND NECK	anti-PD-1	pre_treatment_no_prior_CPI	Y	Y	no_response	NA	NA
U_CRI164	CRISTESCU_SCIENCE_2018	HEAD AND NECK	anti-PD-1	pre_treatment_no_prior_CPI	Y	Y	no_response	NA	NA
U_CRI165	CRISTESCU_SCIENCE_2018	HEAD AND NECK	anti-PD-1	pre_treatment_no_prior_CPI	Y	Y	no_response	NA	NA
U_CRI166	CRISTESCU_SCIENCE_2018	HEAD AND NECK	anti-PD-1	pre_treatment_no_prior_CPI	Y	Y	no_response	NA	NA
U_CRI167	CRISTESCU_SCIENCE_2018	HEAD AND NECK	anti-PD-1	pre_treatment_no_prior_CPI	Y	Y	no_response	NA	NA
U_CRI168	CRISTESCU_SCIENCE_2018	HEAD AND NECK	anti-PD-1	pre_treatment_no_prior_CPI	Y	Y	no_response	NA	NA
U_CRI169	CRISTESCU_SCIENCE_2018	HEAD AND NECK	anti-PD-1	pre_treatment_no_prior_CPI	Y	Y	no_response	NA	NA
U_CRI170	CRISTESCU_SCIENCE_2018	HEAD AND NECK	anti-PD-1	pre_treatment_no_prior_CPI	Y	Y	no_response	NA	NA
U_CRI171	CRISTESCU_SCIENCE_2018	HEAD AND NECK	anti-PD-1	pre_treatment_no_prior_CPI	Y	Y	no_response	NA	NA
U_CRI172	CRISTESCU_SCIENCE_2018	HEAD AND NECK	anti-PD-1	pre_treatment_no_prior_CPI	Y	Y	no_response	NA	NA
U_CRI173	CRISTESCU_SCIENCE_2018	HEAD AND NECK	anti-PD-1	pre_treatment_no_prior_CPI	Y	Y	no_response	NA	NA
U_CRI174	CRISTESCU_SCIENCE_2018	HEAD AND NECK	anti-PD-1	pre_treatment_no_prior_CPI	Y	Y	no_response	NA	NA
U_CRI175	CRISTESCU_SCIENCE_2018	HEAD AND NECK	anti-PD-1	pre_treatment_no_prior_CPI	Y	Y	no_response	NA	NA
U_CRI176	CRISTESCU_SCIENCE_2018	HEAD AND NECK	anti-PD-1	pre_treatment_no_prior_CPI	Y	Y	no_response	NA	NA
U_CRI177	CRISTESCU_SCIENCE_2018	HEAD AND NECK	anti-PD-1	pre_treatment_no_prior_CPI	Y	Y	response	NA	NA
U_CRI178	CRISTESCU_SCIENCE_2018	HEAD AND NECK	anti-PD-1	pre_treatment_no_prior_CPI	Y	Y	no_response	NA	NA
U_CRI179	CRISTESCU_SCIENCE_2018	HEAD AND NECK	anti-PD-1	pre_treatment_no_prior_CPI	Y	Y	no_response	NA	NA
U_CRI180	CRISTESCU_SCIENCE_2018	HEAD AND NECK	anti-PD-1	pre_treatment_no_prior_CPI	Y	Y	no_response	NA	NA
U_CRI181	CRISTESCU_SCIENCE_2018	HEAD AND NECK	anti-PD-1	pre_treatment_no_prior_CPI	Y	Y	response	NA	NA
U_CRI182	CRISTESCU_SCIENCE_2018	HEAD AND NECK	anti-PD-1	pre_treatment_no_prior_CPI	Y	Y	no_response	NA	NA
U_CRI183	CRISTESCU_SCIENCE_2018	HEAD AND NECK	anti-PD-1	pre_treatment_no_prior_CPI	Y	Y	no_response	NA	NA
U_CRI184	CRISTESCU_SCIENCE_2018	HEAD AND NECK	anti-PD-1	pre_treatment_no_prior_CPI	Y	Y	no_response	NA	NA
U_CRI185	CRISTESCU_SCIENCE_2018	HEAD AND NECK	anti-PD-1	pre_treatment_no_prior_CPI	Y	Y	no_response	NA	NA
U_CRI186	CRISTESCU_SCIENCE_2018	HEAD AND NECK	anti-PD-1	pre_treatment_no_prior_CPI	Y	Y	no_response	NA	NA
U_CRI187	CRISTESCU_SCIENCE_2018	HEAD AND NECK	anti-PD-1	pre_treatment_no_prior_CPI	Y	Y	no_response	NA	NA
U_CRI188	CRISTESCU_SCIENCE_2018	HEAD AND NECK	anti-PD-1	pre_treatment_no_prior_CPI	Y	Y	no_response	NA	NA
U_CRI189	CRISTESCU_SCIENCE_2018	HEAD AND NECK	anti-PD-1	pre_treatment_no_prior_CPI	Y	Y	no_response	NA	NA
U_CRI190	CRISTESCU_SCIENCE_2018	HEAD AND NECK	anti-PD-1	pre_treatment_no_prior_CPI	Y	Y	no_response	NA	NA
U_CRI191	CRISTESCU_SCIENCE_2018	HEAD AND NECK	anti-PD-1	pre_treatment_no_prior_CPI	Y	Y	no_response	NA	NA
U_CRI192	CRISTESCU_SCIENCE_2018	HEAD AND NECK	anti-PD-1	pre_treatment_no_prior_CPI	Y	Y	no_response	NA	NA
U_CRI193	CRISTESCU_SCIENCE_2018	HEAD AND NECK	anti-PD-1	pre_treatment_no_prior_CPI	Y	Y	no_response	NA	NA
U_CRI194	CRISTESCU_SCIENCE_2018	HEAD AND NECK	anti-PD-1	pre_treatment_no_prior_CPI	Y	Y	response	NA	NA
U_CRI195	CRISTESCU_SCIENCE_2018	HEAD AND NECK	anti-PD-1	pre_treatment_no_prior_CPI	Y	Y	no_response	NA	NA
U_CRI196	CRISTESCU_SCIENCE_2018	HEAD AND NECK	anti-PD-1	pre_treatment_no_prior_CPI	Y	Y	no_response	NA	NA
U_CRI197	CRISTESCU_SCIENCE_2018	HEAD AND NECK	anti-PD-1	pre_treatment_no_prior_CPI	Y	Y	no_response	NA	NA
U_CRI198	CRISTESCU_SCIENCE_2018	HEAD AND NECK	anti-PD-1	pre_treatment_no_prior_CPI	Y	Y	response	NA	NA
U_CRI199	CRISTESCU_SCIENCE_2018	HEAD AND NECK	anti-PD-1	pre_treatment_no_prior_CPI	Y	Y	no_response	NA	NA
U_CRI200	CRISTESCU_SCIENCE_2018	HEAD AND NECK	anti-PD-1	pre_treatment_no_prior_CPI	Y	Y	no_response	NA	NA
U_CRI201	CRISTESCU_SCIENCE_2018	HEAD AND NECK	anti-PD-1	pre_treatment_no_prior_CPI	Y	Y	response	NA	NA
U_CRI202	CRISTESCU_SCIENCE_2018	HEAD AND NECK	anti-PD-1	pre_treatment_no_prior_CPI	Y	Y	response	NA	NA
U_CRI203	CRISTESCU_SCIENCE_2018	HEAD AND NECK	anti-PD-1	pre_treatment_no_prior_CPI	Y	Y	response	NA	NA
U_CRI204	CRISTESCU_SCIENCE_2018	HEAD AND NECK	anti-PD-1	pre_treatment_no_prior_CPI	Y	Y	no_response	NA	NA
U_CRI205	CRISTESCU_SCIENCE_2018	HEAD AND NECK	anti-PD-1	pre_treatment_no_prior_CPI	Y	Y	no_response	NA	NA
U_CRI206	CRISTESCU_SCIENCE_2018	HEAD AND NECK	anti-PD-1	pre_treatment_no_prior_CPI	Y	Y	no_response	NA	NA
U_CRI207	CRISTESCU_SCIENCE_2018	HEAD AND NECK	anti-PD-1	pre_treatment_no_prior_CPI	Y	Y	no_response	NA	NA
U_CRI208	CRISTESCU_SCIENCE_2018	HEAD AND NECK	anti-PD-1	pre_treatment_no_prior_CPI	Y	Y	no_response	NA	NA
U_CRI209	CRISTESCU_SCIENCE_2018	HEAD AND NECK	anti-PD-1	pre_treatment_no_prior_CPI	Y	Y	response	NA	NA
U_CRI210	CRISTESCU_SCIENCE_2018	HEAD AND NECK	anti-PD-1	pre_treatment_no_prior_CPI	Y	Y	no_response	NA	NA
U_CRI211	CRISTESCU_SCIENCE_2018	HEAD AND NECK	anti-PD-1	pre_treatment_no_prior_CPI	Y	Y	no_response	NA	NA
U_CRI212	CRISTESCU_SCIENCE_2018	HEAD AND NECK	anti-PD-1	pre_treatment_no_prior_CPI	Y	Y	no_response	NA	NA
U_CRI213	CRISTESCU_SCIENCE_2018	HEAD AND NECK	anti-PD-1	pre_treatment_no_prior_CPI	Y	Y	no_response	NA	NA
U_CRI214	CRISTESCU_SCIENCE_2018	HEAD AND NECK	anti-PD-1	pre_treatment_no_prior_CPI	Y	Y	no_response	NA	NA
U_CRI215	CRISTESCU_SCIENCE_2018	HEAD AND NECK	anti-PD-1	pre_treatment_no_prior_CPI	Y	Y	no_response	NA	NA
U_CRI216	CRISTESCU_SCIENCE_2018	HEAD AND NECK	anti-PD-1	pre_treatment_no_prior_CPI	Y	Y	no_response	NA	NA
U_CRI217	CRISTESCU_SCIENCE_2018	HEAD AND NECK	anti-PD-1	pre_treatment_no_prior_CPI	Y	Y	no_response	NA	NA
U_CRI218	CRISTESCU_SCIENCE_2018	HEAD AND NECK	anti-PD-1	pre_treatment_no_prior_CPI	Y	Y	response	NA	NA
U_CRI219	CRISTESCU_SCIENCE_2018	HEAD AND NECK	anti-PD-1	pre_treatment_no_prior_CPI	Y	Y	no_response	NA	NA
U_CRI220	CRISTESCU_SCIENCE_2018	HEAD AND NECK	anti-PD-1	pre_treatment_no_prior_CPI	Y	Y	no_response	NA	NA
U_CRI221	CRISTESCU_SCIENCE_2018	HEAD AND NECK	anti-PD-1	pre_treatment_no_prior_CPI	Y	Y	no_response	NA	NA
U_CRI222	CRISTESCU_SCIENCE_2018	HEAD AND NECK	anti-PD-1	pre_treatment_no_prior_CPI	Y	Y	response	NA	NA
U_CRI223	CRISTESCU_SCIENCE_2018	HEAD AND NECK	anti-PD-1	pre_treatment_no_prior_CPI	Y	Y	no_response	NA	NA
U_CRI224	CRISTESCU_SCIENCE_2018	HEAD AND NECK	anti-PD-1	pre_treatment_no_prior_CPI	Y	Y	no_response	NA	NA
U_CRI225	CRISTESCU_SCIENCE_2018	HEAD AND NECK	anti-PD-1	pre_treatment_no_prior_CPI	Y	Y	response	NA	NA
U_CRI226	CRISTESCU_SCIENCE_2018	HEAD AND NECK	anti-PD-1	pre_treatment_no_prior_CPI	N	Y	response	NA	NA
U_CRI227	CRISTESCU_SCIENCE_2018	MELANOMA	anti-PD-1	pre_treatment_no_prior_CPI	Y	Y	no_response	NA	NA
U_CRI228	CRISTESCU_SCIENCE_2018	MELANOMA	anti-PD-1	pre_treatment_no_prior_CPI	Y	Y	no_response	NA	NA
U_CRI229	CRISTESCU_SCIENCE_2018	MELANOMA	anti-PD-1	pre_treatment_no_prior_CPI	Y	Y	no_response	NA	NA
U_CRI230	CRISTESCU_SCIENCE_2018	MELANOMA	anti-PD-1	pre_treatment_no_prior_CPI	Y	Y	no_response	NA	NA
U_CRI231	CRISTESCU_SCIENCE_2018	MELANOMA	anti-PD-1	pre_treatment_no_prior_CPI	Y	Y	response	NA	NA
U_CRI232	CRISTESCU_SCIENCE_2018	MELANOMA	anti-PD-1	pre_treatment_no_prior_CPI	Y	Y	response	NA	NA
U_CRI233	CRISTESCU_SCIENCE_2018	MELANOMA	anti-PD-1	pre_treatment_no_prior_CPI	Y	Y	no_response	NA	NA
U_CRI234	CRISTESCU_SCIENCE_2018	MELANOMA	anti-PD-1	pre_treatment_no_prior_CPI	Y	Y	no_response	NA	NA
U_CRI235	CRISTESCU_SCIENCE_2018	MELANOMA	anti-PD-1	pre_treatment_no_prior_CPI	Y	Y	no_response	NA	NA
U_CRI236	CRISTESCU_SCIENCE_2018	MELANOMA	anti-PD-1	pre_treatment_no_prior_CPI	Y	Y	no_response	NA	NA
U_CRI237	CRISTESCU_SCIENCE_2018	MELANOMA	anti-PD-1	pre_treatment_no_prior_CPI	Y	Y	response	NA	NA
U_CRI238	CRISTESCU_SCIENCE_2018	MELANOMA	anti-PD-1	pre_treatment_no_prior_CPI	Y	Y	response	NA	NA
U_CRI239	CRISTESCU_SCIENCE_2018	MELANOMA	anti-PD-1	pre_treatment_no_prior_CPI	Y	Y	no_response	NA	NA
U_CRI240	CRISTESCU_SCIENCE_2018	MELANOMA	anti-PD-1	pre_treatment_no_prior_CPI	Y	Y	no_response	NA	NA
U_CRI241	CRISTESCU_SCIENCE_2018	MELANOMA	anti-PD-1	pre_treatment_no_prior_CPI	Y	Y	no_response	NA	NA
U_CRI242	CRISTESCU_SCIENCE_2018	MELANOMA	anti-PD-1	pre_treatment_no_prior_CPI	Y	Y	response	NA	NA
U_CRI243	CRISTESCU_SCIENCE_2018	MELANOMA	anti-PD-1	pre_treatment_no_prior_CPI	Y	Y	response	NA	NA
U_CRI244	CRISTESCU_SCIENCE_2018	MELANOMA	anti-PD-1	pre_treatment_no_prior_CPI	Y	Y	no_response	NA	NA
U_CRI245	CRISTESCU_SCIENCE_2018	MELANOMA	anti-PD-1	pre_treatment_no_prior_CPI	Y	Y	response	NA	NA
U_CRI246	CRISTESCU_SCIENCE_2018	MELANOMA	anti-PD-1	pre_treatment_no_prior_CPI	Y	Y	no_response	NA	NA
U_CRI247	CRISTESCU_SCIENCE_2018	MELANOMA	anti-PD-1	pre_treatment_no_prior_CPI	Y	Y	no_response	NA	NA
U_CRI248	CRISTESCU_SCIENCE_2018	MELANOMA	anti-PD-1	pre_treatment_no_prior_CPI	Y	Y	no_response	NA	NA
U_CRI249	CRISTESCU_SCIENCE_2018	MELANOMA	anti-PD-1	pre_treatment_no_prior_CPI	Y	Y	response	NA	NA
U_CRI250	CRISTESCU_SCIENCE_2018	MELANOMA	anti-PD-1	pre_treatment_no_prior_CPI	Y	Y	no_response	NA	NA
U_CRI251	CRISTESCU_SCIENCE_2018	MELANOMA	anti-PD-1	pre_treatment_no_prior_CPI	Y	Y	no_response	NA	NA
U_CRI252	CRISTESCU_SCIENCE_2018	MELANOMA	anti-PD-1	pre_treatment_no_prior_CPI	Y	Y	no_response	NA	NA
U_CRI253	CRISTESCU_SCIENCE_2018	MELANOMA	anti-PD-1	pre_treatment_no_prior_CPI	Y	Y	response	NA	NA
U_CRI254	CRISTESCU_SCIENCE_2018	MELANOMA	anti-PD-1	pre_treatment_no_prior_CPI	Y	Y	no_response	NA	NA
U_CRI255	CRISTESCU_SCIENCE_2018	MELANOMA	anti-PD-1	pre_treatment_no_prior_CPI	Y	Y	no_response	NA	NA
U_CRI256	CRISTESCU_SCIENCE_2018	MELANOMA	anti-PD-1	pre_treatment_no_prior_CPI	Y	Y	no_response	NA	NA
U_CRI257	CRISTESCU_SCIENCE_2018	MELANOMA	anti-PD-1	pre_treatment_no_prior_CPI	Y	Y	no_response	NA	NA
U_CRI258	CRISTESCU_SCIENCE_2018	MELANOMA	anti-PD-1	pre_treatment_no_prior_CPI	Y	Y	response	NA	NA
U_CRI259	CRISTESCU_SCIENCE_2018	MELANOMA	anti-PD-1	pre_treatment_no_prior_CPI	Y	Y	response	NA	NA
U_CRI260	CRISTESCU_SCIENCE_2018	MELANOMA	anti-PD-1	pre_treatment_no_prior_CPI	Y	Y	no_response	NA	NA
U_CRI261	CRISTESCU_SCIENCE_2018	MELANOMA	anti-PD-1	pre_treatment_no_prior_CPI	Y	Y	response	NA	NA
U_CRI262	CRISTESCU_SCIENCE_2018	MELANOMA	anti-PD-1	pre_treatment_no_prior_CPI	Y	Y	no_response	NA	NA
U_CRI263	CRISTESCU_SCIENCE_2018	MELANOMA	anti-PD-1	pre_treatment_no_prior_CPI	Y	Y	response	NA	NA
U_CRI264	CRISTESCU_SCIENCE_2018	MELANOMA	anti-PD-1	pre_treatment_no_prior_CPI	Y	Y	response	NA	NA
U_CRI265	CRISTESCU_SCIENCE_2018	MELANOMA	anti-PD-1	pre_treatment_no_prior_CPI	Y	Y	no_response	NA	NA
U_CRI266	CRISTESCU_SCIENCE_2018	MELANOMA	anti-PD-1	pre_treatment_no_prior_CPI	Y	Y	no_response	NA	NA
U_CRI267	CRISTESCU_SCIENCE_2018	MELANOMA	anti-PD-1	pre_treatment_no_prior_CPI	Y	Y	no_response	NA	NA
U_CRI268	CRISTESCU_SCIENCE_2018	MELANOMA	anti-PD-1	pre_treatment_no_prior_CPI	Y	Y	response	NA	NA
U_CRI269	CRISTESCU_SCIENCE_2018	MELANOMA	anti-PD-1	pre_treatment_no_prior_CPI	Y	Y	response	NA	NA
U_CRI270	CRISTESCU_SCIENCE_2018	MELANOMA	anti-PD-1	pre_treatment_no_prior_CPI	Y	Y	no_response	NA	NA
U_CRI271	CRISTESCU_SCIENCE_2018	MELANOMA	anti-PD-1	pre_treatment_no_prior_CPI	Y	Y	response	NA	NA
U_CRI272	CRISTESCU_SCIENCE_2018	MELANOMA	anti-PD-1	pre_treatment_no_prior_CPI	Y	Y	no_response	NA	NA
U_CRI273	CRISTESCU_SCIENCE_2018	MELANOMA	anti-PD-1	pre_treatment_no_prior_CPI	Y	Y	response	NA	NA
U_CRI274	CRISTESCU_SCIENCE_2018	MELANOMA	anti-PD-1	pre_treatment_no_prior_CPI	Y	Y	no_response	NA	NA
U_CRI275	CRISTESCU_SCIENCE_2018	MELANOMA	anti-PD-1	pre_treatment_no_prior_CPI	Y	Y	no_response	NA	NA
U_CRI276	CRISTESCU_SCIENCE_2018	MELANOMA	anti-PD-1	pre_treatment_no_prior_CPI	Y	Y	response	NA	NA
U_CRI277	CRISTESCU_SCIENCE_2018	MELANOMA	anti-PD-1	pre_treatment_no_prior_CPI	Y	Y	no_response	NA	NA
U_CRI278	CRISTESCU_SCIENCE_2018	MELANOMA	anti-PD-1	pre_treatment_no_prior_CPI	Y	Y	no_response	NA	NA
U_CRI279	CRISTESCU_SCIENCE_2018	MELANOMA	anti-PD-1	pre_treatment_no_prior_CPI	Y	Y	response	NA	NA
U_CRI280	CRISTESCU_SCIENCE_2018	MELANOMA	anti-PD-1	pre_treatment_no_prior_CPI	Y	Y	no_response	NA	NA
U_CRI281	CRISTESCU_SCIENCE_2018	MELANOMA	anti-PD-1	pre_treatment_no_prior_CPI	Y	Y	no_response	NA	NA
U_CRI282	CRISTESCU_SCIENCE_2018	MELANOMA	anti-PD-1	pre_treatment_no_prior_CPI	Y	Y	response	NA	NA
U_CRI283	CRISTESCU_SCIENCE_2018	MELANOMA	anti-PD-1	pre_treatment_no_prior_CPI	Y	Y	response	NA	NA
U_CRI284	CRISTESCU_SCIENCE_2018	MELANOMA	anti-PD-1	pre_treatment_no_prior_CPI	Y	Y	no_response	NA	NA
U_CRI285	CRISTESCU_SCIENCE_2018	MELANOMA	anti-PD-1	pre_treatment_no_prior_CPI	Y	Y	response	NA	NA
U_CRI286	CRISTESCU_SCIENCE_2018	MELANOMA	anti-PD-1	pre_treatment_no_prior_CPI	Y	Y	no_response	NA	NA
U_CRI287	CRISTESCU_SCIENCE_2018	MELANOMA	anti-PD-1	pre_treatment_no_prior_CPI	Y	Y	no_response	NA	NA
U_CRI288	CRISTESCU_SCIENCE_2018	MELANOMA	anti-PD-1	pre_treatment_no_prior_CPI	Y	Y	no_response	NA	NA
U_CRI289	CRISTESCU_SCIENCE_2018	MELANOMA	anti-PD-1	pre_treatment_no_prior_CPI	Y	Y	response	NA	NA
U_CRI290	CRISTESCU_SCIENCE_2018	MELANOMA	anti-PD-1	pre_treatment_no_prior_CPI	Y	Y	response	NA	NA
U_CRI291	CRISTESCU_SCIENCE_2018	MELANOMA	anti-PD-1	pre_treatment_no_prior_CPI	Y	Y	response	NA	NA
U_CRI292	CRISTESCU_SCIENCE_2018	MELANOMA	anti-PD-1	pre_treatment_no_prior_CPI	Y	Y	no_response	NA	NA
U_CRI293	CRISTESCU_SCIENCE_2018	MELANOMA	anti-PD-1	pre_treatment_no_prior_CPI	Y	Y	response	NA	NA
U_CRI294	CRISTESCU_SCIENCE_2018	MELANOMA	anti-PD-1	pre_treatment_no_prior_CPI	Y	Y	response	NA	NA
U_CRI295	CRISTESCU_SCIENCE_2018	MELANOMA	anti-PD-1	pre_treatment_no_prior_CPI	Y	Y	no_response	NA	NA
U_CRI296	CRISTESCU_SCIENCE_2018	MELANOMA	anti-PD-1	pre_treatment_no_prior_CPI	Y	Y	response	NA	NA
U_CRI297	CRISTESCU_SCIENCE_2018	MELANOMA	anti-PD-1	pre_treatment_no_prior_CPI	Y	Y	no_response	NA	NA
U_CRI298	CRISTESCU_SCIENCE_2018	MELANOMA	anti-PD-1	pre_treatment_no_prior_CPI	Y	Y	no_response	NA	NA
U_CRI299	CRISTESCU_SCIENCE_2018	MELANOMA	anti-PD-1	pre_treatment_no_prior_CPI	Y	Y	no_response	NA	NA
U_CRI300	CRISTESCU_SCIENCE_2018	MELANOMA	anti-PD-1	pre_treatment_no_prior_CPI	Y	Y	no_response	NA	NA
U_CRI301	CRISTESCU_SCIENCE_2018	MELANOMA	anti-PD-1	pre_treatment_no_prior_CPI	Y	Y	no_response	NA	NA
U_CRI302	CRISTESCU_SCIENCE_2018	MELANOMA	anti-PD-1	pre_treatment_no_prior_CPI	Y	Y	no_response	NA	NA
U_CRI303	CRISTESCU_SCIENCE_2018	MELANOMA	anti-PD-1	pre_treatment_no_prior_CPI	Y	Y	response	NA	NA
U_CRI304	CRISTESCU_SCIENCE_2018	MELANOMA	anti-PD-1	pre_treatment_no_prior_CPI	Y	Y	response	NA	NA
U_CRI305	CRISTESCU_SCIENCE_2018	MELANOMA	anti-PD-1	pre_treatment_no_prior_CPI	Y	Y	no_response	NA	NA
U_CRI306	CRISTESCU_SCIENCE_2018	MELANOMA	anti-PD-1	pre_treatment_no_prior_CPI	Y	Y	response	NA	NA
U_CRI307	CRISTESCU_SCIENCE_2018	MELANOMA	anti-PD-1	pre_treatment_no_prior_CPI	Y	Y	response	NA	NA
U_CRI308	CRISTESCU_SCIENCE_2018	MELANOMA	anti-PD-1	pre_treatment_no_prior_CPI	Y	Y	response	NA	NA
U_CRI309	CRISTESCU_SCIENCE_2018	MELANOMA	anti-PD-1	pre_treatment_no_prior_CPI	Y	Y	response	NA	NA
U_CRI310	CRISTESCU_SCIENCE_2018	MELANOMA	anti-PD-1	pre_treatment_no_prior_CPI	Y	Y	no_response	NA	NA
U_CRI311	CRISTESCU_SCIENCE_2018	MELANOMA	anti-PD-1	pre_treatment_no_prior_CPI	Y	Y	no_response	NA	NA
U_CRI312	CRISTESCU_SCIENCE_2018	MELANOMA	anti-PD-1	pre_treatment_no_prior_CPI	Y	Y	response	NA	NA
U_CRI313	CRISTESCU_SCIENCE_2018	MELANOMA	anti-PD-1	pre_treatment_no_prior_CPI	Y	Y	response	NA	NA
U_CRI314	CRISTESCU_SCIENCE_2018	MELANOMA	anti-PD-1	pre_treatment_no_prior_CPI	Y	Y	response	NA	NA
U_CRI315	CRISTESCU_SCIENCE_2018	MELANOMA	anti-PD-1	pre_treatment_no_prior_CPI	Y	Y	no_response	NA	NA
U_HUGOPt01	HUGO_CELL_2016	MELANOMA	anti-PD-1	pre_treatment_no_prior_CPI	Y	Y	no_response	19.9562	1
U_HUGOPt02	HUGO_CELL_2016	MELANOMA	anti-PD-1	pre_treatment_no_prior_CPI	Y	Y	response	30.4767	0
U_HUGOPt03	HUGO_CELL_2016	MELANOMA	anti-PD-1	pre_treatment_no_prior_CPI	Y	N	response	22.7178	1
U_HUGOPt04	HUGO_CELL_2016	MELANOMA	anti-PD-1	pre_treatment_no_prior_CPI	Y	Y	response	31.1671	0
U_HUGOPt05	HUGO_CELL_2016	MELANOMA	anti-PD-1	pre_treatment_no_prior_CPI	Y	Y	response	14.4329	0
U_HUGOPt06	HUGO_CELL_2016	MELANOMA	anti-PD-1	pre_treatment_no_prior_CPI	Y	Y	response	28.9973	0
U_HUGOPt07	HUGO_CELL_2016	MELANOMA	anti-PD-1	pre_treatment_no_prior_CPI	Y	Y	no_response	21.7644	1
U_HUGOPt08	HUGO_CELL_2016	MELANOMA	anti-PD-1	pre_treatment_no_prior_CPI	Y	Y	response	NA	0
U_HUGOPt09	HUGO_CELL_2016	MELANOMA	anti-PD-1	pre_treatment_no_prior_CPI	Y	Y	response	34.6521	0
U_HUGOPt10	HUGO_CELL_2016	MELANOMA	anti-PD-1	pre_treatment_no_prior_CPI	Y	Y	no_response	12.7233	0
U_HUGOPt11	HUGO_CELL_2016	MELANOMA	anti-PD-1	pre_treatment_no_prior_CPI	Y	N	no_response	15.3534	1
U_HUGOPt12	HUGO_CELL_2016	MELANOMA	anti-PD-1	pre_treatment_no_prior_CPI	Y	Y	no_response	10.7507	1
U_HUGOPt13	HUGO_CELL_2016	MELANOMA	anti-PD-1	pre_treatment_no_prior_CPI	Y	Y	response	30.1479	0
U_HUGOPt14	HUGO_CELL_2016	MELANOMA	anti-PD-1	pre_treatment_no_prior_CPI	Y	Y	no_response	1.77534	0
U_HUGOPt15	HUGO_CELL_2016	MELANOMA	anti-PD-1	pre_treatment_no_prior_CPI	Y	Y	response	32.2192	1
U_HUGOPt16	HUGO_CELL_2016	MELANOMA	anti-PD-1	pre_treatment_no_prior_CPI	Y	Y	no_response	6.11507	1
U_HUGOPt17	HUGO_CELL_2016	MELANOMA	anti-PD-1	pre_treatment_no_prior_CPI	Y	N	no_response	31.3315	1
U_HUGOPt18	HUGO_CELL_2016	MELANOMA	anti-PD-1	pre_treatment_no_prior_CPI	Y	N	response	35.5397	0
U_HUGOPt19	HUGO_CELL_2016	MELANOMA	anti-PD-1	pre_treatment_no_prior_CPI	Y	Y	response	34.8493	0
U_HUGOPt20	HUGO_CELL_2016	MELANOMA	anti-PD-1	pre_treatment_no_prior_CPI	Y	Y	no_response	11.0795	1
U_HUGOPt21	HUGO_CELL_2016	MELANOMA	anti-PD-1	pre_treatment_no_prior_CPI	Y	N	response	31.0685	1
U_HUGOPt22	HUGO_CELL_2016	MELANOMA	anti-PD-1	pre_treatment_no_prior_CPI	Y	Y	no_response	5.98356	1
U_HUGOPt23	HUGO_CELL_2016	MELANOMA	anti-PD-1	pre_treatment_no_prior_CPI	Y	Y	no_response	3.3863	1
U_HUGOPt24	HUGO_CELL_2016	MELANOMA	anti-PD-1	pre_treatment_no_prior_CPI	Y	N	response	32.0219	1
U_HUGOPt25	HUGO_CELL_2016	MELANOMA	anti-PD-1	pre_treatment_no_prior_CPI	Y	Y	no_response	8.6137	1
U_HUGOPt26	HUGO_CELL_2016	MELANOMA	anti-PD-1	pre_treatment_no_prior_CPI	Y	N	response	43.9233	0
U_HUGOPt27	HUGO_CELL_2016	MELANOMA	anti-PD-1	pre_treatment_no_prior_CPI	Y	Y	response	18.0164	0
U_HUGOPt28	HUGO_CELL_2016	MELANOMA	anti-PD-1	pre_treatment_no_prior_CPI	Y	Y	response	14.4329	1
U_HUGOPt29	HUGO_CELL_2016	MELANOMA	anti-PD-1	pre_treatment_no_prior_CPI	Y	Y	no_response	8.84384	1
U_HUGOPt30	HUGO_CELL_2016	MELANOMA	anti-PD-1	pre_treatment_no_prior_CPI	Y	N	no_response	3.28767	1
U_HUGOPt31	HUGO_CELL_2016	MELANOMA	anti-PD-1	pre_treatment_no_prior_CPI	Y	Y	no_response	23.1452	0
U_HUGOPt32	HUGO_CELL_2016	MELANOMA	anti-PD-1	pre_treatment_no_prior_CPI	Y	Y	no_response	5.62192	1
U_HUGOPt33	HUGO_CELL_2016	MELANOMA	anti-PD-1	pre_treatment_no_prior_CPI	Y	N	response	71.5726	0
U_HUGOPt34	HUGO_CELL_2016	MELANOMA	anti-PD-1	pre_treatment_no_prior_CPI	Y	N	response	13.7425	0
U_HUGOPt35	HUGO_CELL_2016	MELANOMA	anti-PD-1	pre_treatment_no_prior_CPI	Y	Y	response	14.0384	0
U_HUGOPt36	HUGO_CELL_2016	MELANOMA	anti-PD-1	pre_treatment_no_prior_CPI	Y	N	no_response	27.5178	1
U_HUGOPt37	HUGO_CELL_2016	MELANOMA	anti-PD-1	pre_treatment_no_prior_CPI	Y	Y	response	11.9671	0
U_HUGOPt38	HUGO_CELL_2016	MELANOMA	anti-PD-1	pre_treatment_no_prior_CPI	Y	Y	response	14.7288	0
U_MAR10001	MARIATHASAN_NATURE_2018	BLADDER	anti-PD-L1	pre_treatment_no_prior_CPI	N	Y	no_response	3.91	1
U_MAR10003	MARIATHASAN_NATURE_2018	BLADDER	anti-PD-L1	pre_treatment_no_prior_CPI	Y	Y	no_response	2.86	1
U_MAR10004	MARIATHASAN_NATURE_2018	BLADDER	anti-PD-L1	pre_treatment_no_prior_CPI	N	Y	no_response	4.99	1
U_MAR10005	MARIATHASAN_NATURE_2018	BLADDER	anti-PD-L1	pre_treatment_no_prior_CPI	N	Y	response	20.73	0
U_MAR10006	MARIATHASAN_NATURE_2018	BLADDER	anti-PD-L1	pre_treatment_no_prior_CPI	Y	Y	no_response	1.68	1
U_MAR10007	MARIATHASAN_NATURE_2018	BLADDER	anti-PD-L1	pre_treatment_no_prior_CPI	Y	Y	response	12.71	0
U_MAR10008	MARIATHASAN_NATURE_2018	BLADDER	anti-PD-L1	pre_treatment_no_prior_CPI	Y	N	no_response	7.85	1
U_MAR10010	MARIATHASAN_NATURE_2018	BLADDER	anti-PD-L1	pre_treatment_no_prior_CPI	Y	Y	no_response	5.95	1
U_MAR10011	MARIATHASAN_NATURE_2018	BLADDER	anti-PD-L1	pre_treatment_no_prior_CPI	N	Y	no_response	2.53	1
U_MAR10012	MARIATHASAN_NATURE_2018	BLADDER	anti-PD-L1	pre_treatment_no_prior_CPI	N	Y	no_response	10.41	1
U_MAR10013	MARIATHASAN_NATURE_2018	BLADDER	anti-PD-L1	pre_treatment_no_prior_CPI	Y	Y	no_response	5.88	1
U_MAR10014	MARIATHASAN_NATURE_2018	BLADDER	anti-PD-L1	pre_treatment_no_prior_CPI	Y	Y	no_response	23.69	0
U_MAR10015	MARIATHASAN_NATURE_2018	BLADDER	anti-PD-L1	pre_treatment_no_prior_CPI	Y	Y	no_response	6.9	1
U_MAR10016	MARIATHASAN_NATURE_2018	BLADDER	anti-PD-L1	pre_treatment_no_prior_CPI	N	Y	no_response	4.14	1
U_MAR10017	MARIATHASAN_NATURE_2018	BLADDER	anti-PD-L1	pre_treatment_no_prior_CPI	Y	Y	no_response	4.9	1
U_MAR10018	MARIATHASAN_NATURE_2018	BLADDER	anti-PD-L1	pre_treatment_no_prior_CPI	N	Y	no_response	11.66	1
U_MAR10019	MARIATHASAN_NATURE_2018	BLADDER	anti-PD-L1	pre_treatment_no_prior_CPI	Y	Y	no_response	13.31	1
U_MAR10020	MARIATHASAN_NATURE_2018	BLADDER	anti-PD-L1	pre_treatment_no_prior_CPI	Y	Y	no_response	1.81	1
U_MAR10021	MARIATHASAN_NATURE_2018	BLADDER	anti-PD-L1	pre_treatment_no_prior_CPI	N	Y	no_response	9.23	1
U_MAR10022	MARIATHASAN_NATURE_2018	BLADDER	anti-PD-L1	pre_treatment_no_prior_CPI	Y	Y	no_response	6.28	1
U_MAR10023	MARIATHASAN_NATURE_2018	BLADDER	anti-PD-L1	pre_treatment_no_prior_CPI	N	Y	no_response	17.91	1
U_MAR10024	MARIATHASAN_NATURE_2018	BLADDER	anti-PD-L1	pre_treatment_no_prior_CPI	Y	Y	no_response	9.89	1
U_MAR10025	MARIATHASAN_NATURE_2018	BLADDER	anti-PD-L1	pre_treatment_no_prior_CPI	Y	Y	no_response	15.87	1
U_MAR10026	MARIATHASAN_NATURE_2018	BLADDER	anti-PD-L1	pre_treatment_no_prior_CPI	Y	Y	no_response	8.02	1
U_MAR10027	MARIATHASAN_NATURE_2018	BLADDER	anti-PD-L1	pre_treatment_no_prior_CPI	Y	Y	no_response	18.1	0
U_MAR10028	MARIATHASAN_NATURE_2018	BLADDER	anti-PD-L1	pre_treatment_no_prior_CPI	Y	Y	no_response	21.59	0
U_MAR10029	MARIATHASAN_NATURE_2018	BLADDER	anti-PD-L1	pre_treatment_no_prior_CPI	Y	Y	response	22.37	0
U_MAR10030	MARIATHASAN_NATURE_2018	BLADDER	anti-PD-L1	pre_treatment_no_prior_CPI	Y	Y	no_response	14.75	0
U_MAR10031	MARIATHASAN_NATURE_2018	BLADDER	anti-PD-L1	pre_treatment_no_prior_CPI	N	Y	no_response	19.19	0
U_MAR10032	MARIATHASAN_NATURE_2018	BLADDER	anti-PD-L1	pre_treatment_no_prior_CPI	N	Y	no_response	7.06	1
U_MAR10033	MARIATHASAN_NATURE_2018	BLADDER	anti-PD-L1	pre_treatment_no_prior_CPI	Y	N	no_response	2.63	1
U_MAR10034	MARIATHASAN_NATURE_2018	BLADDER	anti-PD-L1	pre_treatment_no_prior_CPI	Y	Y	no_response	5.88	1
U_MAR10035	MARIATHASAN_NATURE_2018	BLADDER	anti-PD-L1	pre_treatment_no_prior_CPI	Y	Y	no_response	18.73	0
U_MAR10036	MARIATHASAN_NATURE_2018	BLADDER	anti-PD-L1	pre_treatment_no_prior_CPI	Y	Y	no_response	1.97	1
U_MAR10037	MARIATHASAN_NATURE_2018	BLADDER	anti-PD-L1	pre_treatment_no_prior_CPI	N	Y	no_response	7.46	1
U_MAR10038	MARIATHASAN_NATURE_2018	BLADDER	anti-PD-L1	pre_treatment_no_prior_CPI	Y	Y	no_response	18	0
U_MAR10039	MARIATHASAN_NATURE_2018	BLADDER	anti-PD-L1	pre_treatment_no_prior_CPI	Y	Y	no_response	2.89	1
U_MAR10040	MARIATHASAN_NATURE_2018	BLADDER	anti-PD-L1	pre_treatment_no_prior_CPI	Y	Y	no_response	9	1
U_MAR10041	MARIATHASAN_NATURE_2018	BLADDER	anti-PD-L1	pre_treatment_no_prior_CPI	Y	Y	response	23.26	0
U_MAR10042	MARIATHASAN_NATURE_2018	BLADDER	anti-PD-L1	pre_treatment_no_prior_CPI	Y	Y	response	18.86	0
U_MAR10043	MARIATHASAN_NATURE_2018	BLADDER	anti-PD-L1	pre_treatment_no_prior_CPI	N	Y	no_response	13.27	1
U_MAR10044	MARIATHASAN_NATURE_2018	BLADDER	anti-PD-L1	pre_treatment_no_prior_CPI	Y	Y	response	23.16	0
U_MAR10045	MARIATHASAN_NATURE_2018	BLADDER	anti-PD-L1	pre_treatment_no_prior_CPI	Y	Y	no_response	1.71	1
U_MAR10046	MARIATHASAN_NATURE_2018	BLADDER	anti-PD-L1	pre_treatment_no_prior_CPI	Y	Y	no_response	6.7	1
U_MAR10047	MARIATHASAN_NATURE_2018	BLADDER	anti-PD-L1	pre_treatment_no_prior_CPI	Y	Y	no_response	12.42	1
U_MAR10048	MARIATHASAN_NATURE_2018	BLADDER	anti-PD-L1	pre_treatment_no_prior_CPI	Y	Y	no_response	17.97	1
U_MAR10049	MARIATHASAN_NATURE_2018	BLADDER	anti-PD-L1	pre_treatment_no_prior_CPI	Y	Y	response	21.22	0
U_MAR10050	MARIATHASAN_NATURE_2018	BLADDER	anti-PD-L1	pre_treatment_no_prior_CPI	N	Y	no_response	4.37	1
U_MAR10051	MARIATHASAN_NATURE_2018	BLADDER	anti-PD-L1	pre_treatment_no_prior_CPI	N	Y	response	21.65	0
U_MAR10052	MARIATHASAN_NATURE_2018	BLADDER	anti-PD-L1	pre_treatment_no_prior_CPI	Y	Y	no_response	14.75	0
U_MAR10053	MARIATHASAN_NATURE_2018	BLADDER	anti-PD-L1	pre_treatment_no_prior_CPI	Y	Y	no_response	1.81	1
U_MAR10054	MARIATHASAN_NATURE_2018	BLADDER	anti-PD-L1	pre_treatment_no_prior_CPI	Y	Y	no_response	1.81	1
U_MAR10055	MARIATHASAN_NATURE_2018	BLADDER	anti-PD-L1	pre_treatment_no_prior_CPI	Y	Y	no_response	9.76	1
U_MAR10056	MARIATHASAN_NATURE_2018	BLADDER	anti-PD-L1	pre_treatment_no_prior_CPI	Y	Y	no_response	10.87	1
U_MAR10057	MARIATHASAN_NATURE_2018	BLADDER	anti-PD-L1	pre_treatment_no_prior_CPI	Y	Y	no_response	1.71	1
U_MAR10058	MARIATHASAN_NATURE_2018	BLADDER	anti-PD-L1	pre_treatment_no_prior_CPI	N	Y	response	20.01	0
U_MAR10059	MARIATHASAN_NATURE_2018	BLADDER	anti-PD-L1	pre_treatment_no_prior_CPI	Y	Y	no_response	5.65	1
U_MAR10060	MARIATHASAN_NATURE_2018	BLADDER	anti-PD-L1	pre_treatment_no_prior_CPI	Y	Y	no_response	0.62	1
U_MAR10061	MARIATHASAN_NATURE_2018	BLADDER	anti-PD-L1	pre_treatment_no_prior_CPI	Y	N	response	23.52	0
U_MAR10062	MARIATHASAN_NATURE_2018	BLADDER	anti-PD-L1	pre_treatment_no_prior_CPI	Y	Y	response	17.28	0
U_MAR10063	MARIATHASAN_NATURE_2018	BLADDER	anti-PD-L1	pre_treatment_no_prior_CPI	N	Y	no_response	6.74	1
U_MAR10064	MARIATHASAN_NATURE_2018	BLADDER	anti-PD-L1	pre_treatment_no_prior_CPI	Y	Y	no_response	20.76	1
U_MAR10065	MARIATHASAN_NATURE_2018	BLADDER	anti-PD-L1	pre_treatment_no_prior_CPI	N	Y	no_response	20.63	0
U_MAR10066	MARIATHASAN_NATURE_2018	BLADDER	anti-PD-L1	pre_treatment_no_prior_CPI	N	Y	no_response	2.53	1
U_MAR10068	MARIATHASAN_NATURE_2018	BLADDER	anti-PD-L1	pre_treatment_no_prior_CPI	N	Y	no_response	3.19	1
U_MAR10069	MARIATHASAN_NATURE_2018	BLADDER	anti-PD-L1	pre_treatment_no_prior_CPI	Y	Y	no_response	2.66	1
U_MAR10070	MARIATHASAN_NATURE_2018	BLADDER	anti-PD-L1	pre_treatment_no_prior_CPI	N	Y	no_response	6.6	1
U_MAR10071	MARIATHASAN_NATURE_2018	BLADDER	anti-PD-L1	pre_treatment_no_prior_CPI	Y	Y	no_response	2.56	1
U_MAR10072	MARIATHASAN_NATURE_2018	BLADDER	anti-PD-L1	pre_treatment_no_prior_CPI	N	Y	no_response	1.71	0
U_MAR10073	MARIATHASAN_NATURE_2018	BLADDER	anti-PD-L1	pre_treatment_no_prior_CPI	Y	Y	response	11.4	1
U_MAR10074	MARIATHASAN_NATURE_2018	BLADDER	anti-PD-L1	pre_treatment_no_prior_CPI	N	Y	no_response	6.7	1
U_MAR10076	MARIATHASAN_NATURE_2018	BLADDER	anti-PD-L1	pre_treatment_no_prior_CPI	Y	Y	no_response	6.11	1
U_MAR10077	MARIATHASAN_NATURE_2018	BLADDER	anti-PD-L1	pre_treatment_no_prior_CPI	N	Y	no_response	15.61	1
U_MAR10078	MARIATHASAN_NATURE_2018	BLADDER	anti-PD-L1	pre_treatment_no_prior_CPI	Y	Y	no_response	7.39	1
U_MAR10079	MARIATHASAN_NATURE_2018	BLADDER	anti-PD-L1	pre_treatment_no_prior_CPI	Y	Y	no_response	2.69	1
U_MAR10080	MARIATHASAN_NATURE_2018	BLADDER	anti-PD-L1	pre_treatment_no_prior_CPI	Y	N	no_response	2.14	1
U_MAR10081	MARIATHASAN_NATURE_2018	BLADDER	anti-PD-L1	pre_treatment_no_prior_CPI	Y	Y	no_response	2.14	1
U_MAR10082	MARIATHASAN_NATURE_2018	BLADDER	anti-PD-L1	pre_treatment_no_prior_CPI	Y	N	no_response	1.18	1
U_MAR10083	MARIATHASAN_NATURE_2018	BLADDER	anti-PD-L1	pre_treatment_no_prior_CPI	Y	Y	no_response	8.25	1
U_MAR10084	MARIATHASAN_NATURE_2018	BLADDER	anti-PD-L1	pre_treatment_no_prior_CPI	Y	Y	no_response	15.8	1
U_MAR10085	MARIATHASAN_NATURE_2018	BLADDER	anti-PD-L1	pre_treatment_no_prior_CPI	Y	Y	no_response	4.53	1
U_MAR10086	MARIATHASAN_NATURE_2018	BLADDER	anti-PD-L1	pre_treatment_no_prior_CPI	N	Y	no_response	5.85	1
U_MAR10087	MARIATHASAN_NATURE_2018	BLADDER	anti-PD-L1	pre_treatment_no_prior_CPI	Y	Y	no_response	14.75	1
U_MAR10088	MARIATHASAN_NATURE_2018	BLADDER	anti-PD-L1	pre_treatment_no_prior_CPI	Y	Y	no_response	19.12	1
U_MAR10089	MARIATHASAN_NATURE_2018	BLADDER	anti-PD-L1	pre_treatment_no_prior_CPI	Y	Y	no_response	19.29	1
U_MAR10090	MARIATHASAN_NATURE_2018	BLADDER	anti-PD-L1	pre_treatment_no_prior_CPI	Y	Y	response	20.73	0
U_MAR10091	MARIATHASAN_NATURE_2018	BLADDER	anti-PD-L1	pre_treatment_no_prior_CPI	N	Y	no_response	1.87	1
U_MAR10092	MARIATHASAN_NATURE_2018	BLADDER	anti-PD-L1	pre_treatment_no_prior_CPI	N	Y	no_response	0.56	1
U_MAR10093	MARIATHASAN_NATURE_2018	BLADDER	anti-PD-L1	pre_treatment_no_prior_CPI	Y	Y	response	16.85	0
U_MAR10095	MARIATHASAN_NATURE_2018	BLADDER	anti-PD-L1	pre_treatment_no_prior_CPI	Y	Y	no_response	6.01	1
U_MAR10096	MARIATHASAN_NATURE_2018	BLADDER	anti-PD-L1	pre_treatment_no_prior_CPI	Y	Y	response	20.01	0
U_MAR10097	MARIATHASAN_NATURE_2018	BLADDER	anti-PD-L1	pre_treatment_no_prior_CPI	N	Y	no_response	2.1	0
U_MAR10098	MARIATHASAN_NATURE_2018	BLADDER	anti-PD-L1	pre_treatment_no_prior_CPI	Y	Y	no_response	5.85	1
U_MAR10099	MARIATHASAN_NATURE_2018	BLADDER	anti-PD-L1	pre_treatment_no_prior_CPI	N	Y	no_response	8.08	1
U_MAR10100	MARIATHASAN_NATURE_2018	BLADDER	anti-PD-L1	pre_treatment_no_prior_CPI	Y	Y	no_response	23.33	0
U_MAR10101	MARIATHASAN_NATURE_2018	BLADDER	anti-PD-L1	pre_treatment_no_prior_CPI	Y	Y	no_response	0.43	1
U_MAR10102	MARIATHASAN_NATURE_2018	BLADDER	anti-PD-L1	pre_treatment_no_prior_CPI	N	Y	no_response	2.69	1
U_MAR10103	MARIATHASAN_NATURE_2018	BLADDER	anti-PD-L1	pre_treatment_no_prior_CPI	N	Y	no_response	5.65	1
U_MAR10104	MARIATHASAN_NATURE_2018	BLADDER	anti-PD-L1	pre_treatment_no_prior_CPI	Y	Y	no_response	9.56	1
U_MAR10105	MARIATHASAN_NATURE_2018	BLADDER	anti-PD-L1	pre_treatment_no_prior_CPI	Y	Y	no_response	1.12	1
U_MAR10106	MARIATHASAN_NATURE_2018	BLADDER	anti-PD-L1	pre_treatment_no_prior_CPI	Y	Y	no_response	3.61	1
U_MAR10107	MARIATHASAN_NATURE_2018	BLADDER	anti-PD-L1	pre_treatment_no_prior_CPI	Y	Y	no_response	2.6	1
U_MAR10108	MARIATHASAN_NATURE_2018	BLADDER	anti-PD-L1	pre_treatment_no_prior_CPI	Y	Y	no_response	1.74	1
U_MAR10109	MARIATHASAN_NATURE_2018	BLADDER	anti-PD-L1	pre_treatment_no_prior_CPI	N	Y	no_response	7.23	1
U_MAR10110	MARIATHASAN_NATURE_2018	BLADDER	anti-PD-L1	pre_treatment_no_prior_CPI	Y	Y	no_response	2.83	1
U_MAR10111	MARIATHASAN_NATURE_2018	BLADDER	anti-PD-L1	pre_treatment_no_prior_CPI	Y	Y	no_response	10.84	1
U_MAR10112	MARIATHASAN_NATURE_2018	BLADDER	anti-PD-L1	pre_treatment_no_prior_CPI	N	Y	no_response	1.94	1
U_MAR10113	MARIATHASAN_NATURE_2018	BLADDER	anti-PD-L1	pre_treatment_no_prior_CPI	N	Y	no_response	16.46	0
U_MAR10114	MARIATHASAN_NATURE_2018	BLADDER	anti-PD-L1	pre_treatment_no_prior_CPI	N	Y	no_response	2.1	1
U_MAR10115	MARIATHASAN_NATURE_2018	BLADDER	anti-PD-L1	pre_treatment_no_prior_CPI	N	Y	response	20.07	0
U_MAR10116	MARIATHASAN_NATURE_2018	BLADDER	anti-PD-L1	pre_treatment_no_prior_CPI	Y	Y	no_response	11.1	1
U_MAR10117	MARIATHASAN_NATURE_2018	BLADDER	anti-PD-L1	pre_treatment_no_prior_CPI	Y	Y	response	21.06	0
U_MAR10118	MARIATHASAN_NATURE_2018	BLADDER	anti-PD-L1	pre_treatment_no_prior_CPI	Y	Y	no_response	7.95	1
U_MAR10119	MARIATHASAN_NATURE_2018	BLADDER	anti-PD-L1	pre_treatment_no_prior_CPI	Y	Y	no_response	0.2	0
U_MAR10120	MARIATHASAN_NATURE_2018	BLADDER	anti-PD-L1	pre_treatment_no_prior_CPI	Y	Y	no_response	15.64	0
U_MAR10121	MARIATHASAN_NATURE_2018	BLADDER	anti-PD-L1	pre_treatment_no_prior_CPI	N	Y	no_response	6.51	1
U_MAR10122	MARIATHASAN_NATURE_2018	BLADDER	anti-PD-L1	pre_treatment_no_prior_CPI	Y	Y	response	17.28	0
U_MAR10123	MARIATHASAN_NATURE_2018	BLADDER	anti-PD-L1	pre_treatment_no_prior_CPI	N	Y	response	21.26	0
U_MAR10124	MARIATHASAN_NATURE_2018	BLADDER	anti-PD-L1	pre_treatment_no_prior_CPI	Y	N	response	20.7	0
U_MAR10125	MARIATHASAN_NATURE_2018	BLADDER	anti-PD-L1	pre_treatment_no_prior_CPI	Y	Y	no_response	10.55	1
U_MAR10127	MARIATHASAN_NATURE_2018	BLADDER	anti-PD-L1	pre_treatment_no_prior_CPI	Y	Y	no_response	21.03	1
U_MAR10128	MARIATHASAN_NATURE_2018	BLADDER	anti-PD-L1	pre_treatment_no_prior_CPI	N	Y	no_response	0.36	1
U_MAR10129	MARIATHASAN_NATURE_2018	BLADDER	anti-PD-L1	pre_treatment_no_prior_CPI	Y	Y	no_response	15.44	0
U_MAR10130	MARIATHASAN_NATURE_2018	BLADDER	anti-PD-L1	pre_treatment_no_prior_CPI	N	Y	response	22.11	0
U_MAR10131	MARIATHASAN_NATURE_2018	BLADDER	anti-PD-L1	pre_treatment_no_prior_CPI	Y	Y	no_response	2.1	1
U_MAR10132	MARIATHASAN_NATURE_2018	BLADDER	anti-PD-L1	pre_treatment_no_prior_CPI	Y	Y	no_response	6.8	1
U_MAR10133	MARIATHASAN_NATURE_2018	BLADDER	anti-PD-L1	pre_treatment_no_prior_CPI	Y	Y	no_response	17.28	0
U_MAR10134	MARIATHASAN_NATURE_2018	BLADDER	anti-PD-L1	pre_treatment_no_prior_CPI	N	Y	no_response	0.59	1
U_MAR10135	MARIATHASAN_NATURE_2018	BLADDER	anti-PD-L1	pre_treatment_no_prior_CPI	Y	Y	no_response	5.72	1
U_MAR10136	MARIATHASAN_NATURE_2018	BLADDER	anti-PD-L1	pre_treatment_no_prior_CPI	N	Y	no_response	17.77	1
U_MAR10137	MARIATHASAN_NATURE_2018	BLADDER	anti-PD-L1	pre_treatment_no_prior_CPI	N	Y	no_response	0.62	0
U_MAR10138	MARIATHASAN_NATURE_2018	BLADDER	anti-PD-L1	pre_treatment_no_prior_CPI	N	Y	response	20.27	0
U_MAR10139	MARIATHASAN_NATURE_2018	BLADDER	anti-PD-L1	pre_treatment_no_prior_CPI	Y	Y	response	21.42	0
U_MAR10140	MARIATHASAN_NATURE_2018	BLADDER	anti-PD-L1	pre_treatment_no_prior_CPI	Y	Y	no_response	20.04	0
U_MAR10141	MARIATHASAN_NATURE_2018	BLADDER	anti-PD-L1	pre_treatment_no_prior_CPI	Y	Y	no_response	23.82	0
U_MAR10142	MARIATHASAN_NATURE_2018	BLADDER	anti-PD-L1	pre_treatment_no_prior_CPI	N	Y	no_response	3.12	1
U_MAR10143	MARIATHASAN_NATURE_2018	BLADDER	anti-PD-L1	pre_treatment_no_prior_CPI	N	Y	no_response	3.22	1
U_MAR10144	MARIATHASAN_NATURE_2018	BLADDER	anti-PD-L1	pre_treatment_no_prior_CPI	Y	Y	no_response	7.95	1
U_MAR10145	MARIATHASAN_NATURE_2018	BLADDER	anti-PD-L1	pre_treatment_no_prior_CPI	Y	Y	no_response	3.45	1
U_MAR10146	MARIATHASAN_NATURE_2018	BLADDER	anti-PD-L1	pre_treatment_no_prior_CPI	Y	Y	no_response	3.88	1
U_MAR10147	MARIATHASAN_NATURE_2018	BLADDER	anti-PD-L1	pre_treatment_no_prior_CPI	Y	Y	no_response	22.74	0
U_MAR10148	MARIATHASAN_NATURE_2018	BLADDER	anti-PD-L1	pre_treatment_no_prior_CPI	Y	Y	response	22.08	0
U_MAR10149	MARIATHASAN_NATURE_2018	BLADDER	anti-PD-L1	pre_treatment_no_prior_CPI	Y	Y	response	17.22	0
U_MAR10150	MARIATHASAN_NATURE_2018	BLADDER	anti-PD-L1	pre_treatment_no_prior_CPI	N	Y	response	24.48	0
U_MAR10151	MARIATHASAN_NATURE_2018	BLADDER	anti-PD-L1	pre_treatment_no_prior_CPI	Y	Y	no_response	20.57	0
U_MAR10153	MARIATHASAN_NATURE_2018	BLADDER	anti-PD-L1	pre_treatment_no_prior_CPI	Y	Y	no_response	0.62	1
U_MAR10154	MARIATHASAN_NATURE_2018	BLADDER	anti-PD-L1	pre_treatment_no_prior_CPI	Y	Y	no_response	10.12	1
U_MAR10155	MARIATHASAN_NATURE_2018	BLADDER	anti-PD-L1	pre_treatment_no_prior_CPI	N	Y	response	20.86	0
U_MAR10156	MARIATHASAN_NATURE_2018	BLADDER	anti-PD-L1	pre_treatment_no_prior_CPI	Y	Y	response	23.39	0
U_MAR10157	MARIATHASAN_NATURE_2018	BLADDER	anti-PD-L1	pre_treatment_no_prior_CPI	Y	Y	response	19.35	0
U_MAR10159	MARIATHASAN_NATURE_2018	BLADDER	anti-PD-L1	pre_treatment_no_prior_CPI	Y	Y	no_response	2.63	1
U_MAR10160	MARIATHASAN_NATURE_2018	BLADDER	anti-PD-L1	pre_treatment_no_prior_CPI	N	Y	no_response	10.18	1
U_MAR10161	MARIATHASAN_NATURE_2018	BLADDER	anti-PD-L1	pre_treatment_no_prior_CPI	Y	Y	no_response	7.33	1
U_MAR10162	MARIATHASAN_NATURE_2018	BLADDER	anti-PD-L1	pre_treatment_no_prior_CPI	Y	Y	response	17.02	1
U_MAR10164	MARIATHASAN_NATURE_2018	BLADDER	anti-PD-L1	pre_treatment_no_prior_CPI	Y	Y	no_response	15.31	1
U_MAR10165	MARIATHASAN_NATURE_2018	BLADDER	anti-PD-L1	pre_treatment_no_prior_CPI	Y	Y	response	19.42	0
U_MAR10166	MARIATHASAN_NATURE_2018	BLADDER	anti-PD-L1	pre_treatment_no_prior_CPI	Y	Y	no_response	2.5	1
U_MAR10167	MARIATHASAN_NATURE_2018	BLADDER	anti-PD-L1	pre_treatment_no_prior_CPI	Y	Y	no_response	6.24	1
U_MAR10168	MARIATHASAN_NATURE_2018	BLADDER	anti-PD-L1	pre_treatment_no_prior_CPI	N	Y	no_response	22.11	0
U_MAR10169	MARIATHASAN_NATURE_2018	BLADDER	anti-PD-L1	pre_treatment_no_prior_CPI	N	Y	no_response	3.84	1
U_MAR10170	MARIATHASAN_NATURE_2018	BLADDER	anti-PD-L1	pre_treatment_no_prior_CPI	N	Y	no_response	21.19	0
U_MAR10171	MARIATHASAN_NATURE_2018	BLADDER	anti-PD-L1	pre_treatment_no_prior_CPI	Y	Y	no_response	8.84	1
U_MAR10172	MARIATHASAN_NATURE_2018	BLADDER	anti-PD-L1	pre_treatment_no_prior_CPI	Y	Y	no_response	7.72	1
U_MAR10173	MARIATHASAN_NATURE_2018	BLADDER	anti-PD-L1	pre_treatment_no_prior_CPI	Y	Y	no_response	5.39	1
U_MAR10174	MARIATHASAN_NATURE_2018	BLADDER	anti-PD-L1	pre_treatment_no_prior_CPI	Y	Y	response	12.85	0
U_MAR10175	MARIATHASAN_NATURE_2018	BLADDER	anti-PD-L1	pre_treatment_no_prior_CPI	N	Y	no_response	16.23	1
U_MAR10176	MARIATHASAN_NATURE_2018	BLADDER	anti-PD-L1	pre_treatment_no_prior_CPI	N	Y	no_response	1.45	1
U_MAR10178	MARIATHASAN_NATURE_2018	BLADDER	anti-PD-L1	pre_treatment_no_prior_CPI	Y	Y	no_response	5.52	0
U_MAR10180	MARIATHASAN_NATURE_2018	BLADDER	anti-PD-L1	pre_treatment_no_prior_CPI	Y	Y	no_response	5.68	1
U_MAR10181	MARIATHASAN_NATURE_2018	BLADDER	anti-PD-L1	pre_treatment_no_prior_CPI	Y	Y	no_response	5.06	1
U_MAR10182	MARIATHASAN_NATURE_2018	BLADDER	anti-PD-L1	pre_treatment_no_prior_CPI	N	Y	no_response	2.1	0
U_MAR10184	MARIATHASAN_NATURE_2018	BLADDER	anti-PD-L1	pre_treatment_no_prior_CPI	Y	Y	no_response	0.85	1
U_MAR10185	MARIATHASAN_NATURE_2018	BLADDER	anti-PD-L1	pre_treatment_no_prior_CPI	Y	Y	no_response	6.97	1
U_MAR10187	MARIATHASAN_NATURE_2018	BLADDER	anti-PD-L1	pre_treatment_no_prior_CPI	Y	Y	no_response	5.39	1
U_MAR10188	MARIATHASAN_NATURE_2018	BLADDER	anti-PD-L1	pre_treatment_no_prior_CPI	Y	Y	no_response	20.27	0
U_MAR10189	MARIATHASAN_NATURE_2018	BLADDER	anti-PD-L1	pre_treatment_no_prior_CPI	N	Y	no_response	20.73	0
U_MAR10190	MARIATHASAN_NATURE_2018	BLADDER	anti-PD-L1	pre_treatment_no_prior_CPI	N	Y	no_response	1.45	1
U_MAR10191	MARIATHASAN_NATURE_2018	BLADDER	anti-PD-L1	pre_treatment_no_prior_CPI	N	Y	response	20.63	0
U_MAR10192	MARIATHASAN_NATURE_2018	BLADDER	anti-PD-L1	pre_treatment_no_prior_CPI	Y	Y	no_response	16.26	1
U_MAR10193	MARIATHASAN_NATURE_2018	BLADDER	anti-PD-L1	pre_treatment_no_prior_CPI	N	Y	no_response	3.88	1
U_MAR10194	MARIATHASAN_NATURE_2018	BLADDER	anti-PD-L1	pre_treatment_no_prior_CPI	N	Y	response	9.26	1
U_MAR10195	MARIATHASAN_NATURE_2018	BLADDER	anti-PD-L1	pre_treatment_no_prior_CPI	Y	Y	no_response	15.38	1
U_MAR10196	MARIATHASAN_NATURE_2018	BLADDER	anti-PD-L1	pre_treatment_no_prior_CPI	Y	Y	response	21.62	0
U_MAR10198	MARIATHASAN_NATURE_2018	BLADDER	anti-PD-L1	pre_treatment_no_prior_CPI	Y	Y	no_response	0.76	1
U_MAR10199	MARIATHASAN_NATURE_2018	BLADDER	anti-PD-L1	pre_treatment_no_prior_CPI	Y	Y	no_response	15.67	0
U_MAR10200	MARIATHASAN_NATURE_2018	BLADDER	anti-PD-L1	pre_treatment_no_prior_CPI	N	Y	no_response	2.46	1
U_MAR10201	MARIATHASAN_NATURE_2018	BLADDER	anti-PD-L1	pre_treatment_no_prior_CPI	Y	Y	response	21.59	0
U_MAR10202	MARIATHASAN_NATURE_2018	BLADDER	anti-PD-L1	pre_treatment_no_prior_CPI	Y	Y	response	18.56	0
U_MAR10203	MARIATHASAN_NATURE_2018	BLADDER	anti-PD-L1	pre_treatment_no_prior_CPI	Y	Y	no_response	2.83	1
U_MAR10204	MARIATHASAN_NATURE_2018	BLADDER	anti-PD-L1	pre_treatment_no_prior_CPI	N	Y	no_response	1.97	1
U_MAR10205	MARIATHASAN_NATURE_2018	BLADDER	anti-PD-L1	pre_treatment_no_prior_CPI	Y	Y	response	20.83	0
U_MAR10206	MARIATHASAN_NATURE_2018	BLADDER	anti-PD-L1	pre_treatment_no_prior_CPI	N	Y	no_response	3.88	1
U_MAR10207	MARIATHASAN_NATURE_2018	BLADDER	anti-PD-L1	pre_treatment_no_prior_CPI	Y	Y	no_response	4.5	1
U_MAR10208	MARIATHASAN_NATURE_2018	BLADDER	anti-PD-L1	pre_treatment_no_prior_CPI	N	Y	no_response	1.91	1
U_MAR10209	MARIATHASAN_NATURE_2018	BLADDER	anti-PD-L1	pre_treatment_no_prior_CPI	Y	Y	no_response	3.98	1
U_MAR10210	MARIATHASAN_NATURE_2018	BLADDER	anti-PD-L1	pre_treatment_no_prior_CPI	Y	Y	no_response	18.63	0
U_MAR10211	MARIATHASAN_NATURE_2018	BLADDER	anti-PD-L1	pre_treatment_no_prior_CPI	N	Y	no_response	0.82	1
U_MAR10212	MARIATHASAN_NATURE_2018	BLADDER	anti-PD-L1	pre_treatment_no_prior_CPI	Y	Y	no_response	19.12	0
U_MAR10213	MARIATHASAN_NATURE_2018	BLADDER	anti-PD-L1	pre_treatment_no_prior_CPI	Y	Y	response	15.7	0
U_MAR10215	MARIATHASAN_NATURE_2018	BLADDER	anti-PD-L1	pre_treatment_no_prior_CPI	N	Y	no_response	15.41	1
U_MAR10216	MARIATHASAN_NATURE_2018	BLADDER	anti-PD-L1	pre_treatment_no_prior_CPI	Y	N	no_response	2.23	1
U_MAR10217	MARIATHASAN_NATURE_2018	BLADDER	anti-PD-L1	pre_treatment_no_prior_CPI	Y	Y	no_response	3.48	1
U_MAR10220	MARIATHASAN_NATURE_2018	BLADDER	anti-PD-L1	pre_treatment_no_prior_CPI	N	Y	no_response	4.63	1
U_MAR10221	MARIATHASAN_NATURE_2018	BLADDER	anti-PD-L1	pre_treatment_no_prior_CPI	Y	Y	no_response	10.48	1
U_MAR10222	MARIATHASAN_NATURE_2018	BLADDER	anti-PD-L1	pre_treatment_no_prior_CPI	N	Y	no_response	3.12	1
U_MAR10223	MARIATHASAN_NATURE_2018	BLADDER	anti-PD-L1	pre_treatment_no_prior_CPI	Y	Y	no_response	21.39	0
U_MAR10224	MARIATHASAN_NATURE_2018	BLADDER	anti-PD-L1	pre_treatment_no_prior_CPI	Y	Y	no_response	2.07	1
U_MAR10225	MARIATHASAN_NATURE_2018	BLADDER	anti-PD-L1	pre_treatment_no_prior_CPI	N	Y	no_response	10.91	1
U_MAR10226	MARIATHASAN_NATURE_2018	BLADDER	anti-PD-L1	pre_treatment_no_prior_CPI	Y	Y	no_response	21.26	0
U_MAR10227	MARIATHASAN_NATURE_2018	BLADDER	anti-PD-L1	pre_treatment_no_prior_CPI	Y	Y	no_response	9.86	1
U_MAR10228	MARIATHASAN_NATURE_2018	BLADDER	anti-PD-L1	pre_treatment_no_prior_CPI	N	Y	no_response	2.3	1
U_MAR10229	MARIATHASAN_NATURE_2018	BLADDER	anti-PD-L1	pre_treatment_no_prior_CPI	N	Y	no_response	16.03	0
U_MAR10230	MARIATHASAN_NATURE_2018	BLADDER	anti-PD-L1	pre_treatment_no_prior_CPI	Y	Y	response	24.18	0
U_MAR10232	MARIATHASAN_NATURE_2018	BLADDER	anti-PD-L1	pre_treatment_no_prior_CPI	Y	Y	no_response	15.64	1
U_MAR10233	MARIATHASAN_NATURE_2018	BLADDER	anti-PD-L1	pre_treatment_no_prior_CPI	Y	Y	response	21.59	0
U_MAR10234	MARIATHASAN_NATURE_2018	BLADDER	anti-PD-L1	pre_treatment_no_prior_CPI	Y	Y	response	23.23	0
U_MAR10235	MARIATHASAN_NATURE_2018	BLADDER	anti-PD-L1	pre_treatment_no_prior_CPI	Y	Y	response	16.59	0
U_MAR10236	MARIATHASAN_NATURE_2018	BLADDER	anti-PD-L1	pre_treatment_no_prior_CPI	Y	Y	no_response	3.61	1
U_MAR10238	MARIATHASAN_NATURE_2018	BLADDER	anti-PD-L1	pre_treatment_no_prior_CPI	Y	Y	response	21.42	0
U_MAR10239	MARIATHASAN_NATURE_2018	BLADDER	anti-PD-L1	pre_treatment_no_prior_CPI	Y	Y	response	18.73	0
U_MAR10240	MARIATHASAN_NATURE_2018	BLADDER	anti-PD-L1	pre_treatment_no_prior_CPI	Y	Y	no_response	3.55	1
U_MAR10241	MARIATHASAN_NATURE_2018	BLADDER	anti-PD-L1	pre_treatment_no_prior_CPI	Y	Y	no_response	2.14	1
U_MAR10242	MARIATHASAN_NATURE_2018	BLADDER	anti-PD-L1	pre_treatment_no_prior_CPI	Y	Y	no_response	7.89	1
U_MAR10243	MARIATHASAN_NATURE_2018	BLADDER	anti-PD-L1	pre_treatment_no_prior_CPI	Y	Y	no_response	20.47	0
U_MAR10244	MARIATHASAN_NATURE_2018	BLADDER	anti-PD-L1	pre_treatment_no_prior_CPI	Y	Y	response	16.46	0
U_MAR10245	MARIATHASAN_NATURE_2018	BLADDER	anti-PD-L1	pre_treatment_no_prior_CPI	Y	Y	response	16.59	0
U_MAR10246	MARIATHASAN_NATURE_2018	BLADDER	anti-PD-L1	pre_treatment_no_prior_CPI	Y	Y	no_response	2.73	1
U_MAR10247	MARIATHASAN_NATURE_2018	BLADDER	anti-PD-L1	pre_treatment_no_prior_CPI	N	Y	no_response	7.92	1
U_MAR10248	MARIATHASAN_NATURE_2018	BLADDER	anti-PD-L1	pre_treatment_no_prior_CPI	Y	Y	response	16.82	0
U_MAR10249	MARIATHASAN_NATURE_2018	BLADDER	anti-PD-L1	pre_treatment_no_prior_CPI	N	Y	no_response	9.03	1
U_MAR10250	MARIATHASAN_NATURE_2018	BLADDER	anti-PD-L1	pre_treatment_no_prior_CPI	N	Y	no_response	0.53	1
U_MAR10251	MARIATHASAN_NATURE_2018	BLADDER	anti-PD-L1	pre_treatment_no_prior_CPI	Y	N	no_response	11.27	1
U_MAR10252	MARIATHASAN_NATURE_2018	BLADDER	anti-PD-L1	pre_treatment_no_prior_CPI	Y	Y	no_response	1.68	1
U_MAR10253	MARIATHASAN_NATURE_2018	BLADDER	anti-PD-L1	pre_treatment_no_prior_CPI	Y	Y	no_response	10.35	1
U_MAR10254	MARIATHASAN_NATURE_2018	BLADDER	anti-PD-L1	pre_treatment_no_prior_CPI	Y	Y	no_response	2.89	1
U_MAR10255	MARIATHASAN_NATURE_2018	BLADDER	anti-PD-L1	pre_treatment_no_prior_CPI	Y	Y	no_response	1.58	1
U_MAR10256	MARIATHASAN_NATURE_2018	BLADDER	anti-PD-L1	pre_treatment_no_prior_CPI	N	Y	no_response	1.94	1
U_MAR10257	MARIATHASAN_NATURE_2018	BLADDER	anti-PD-L1	pre_treatment_no_prior_CPI	N	Y	no_response	0.69	0
U_MAR10258	MARIATHASAN_NATURE_2018	BLADDER	anti-PD-L1	pre_treatment_no_prior_CPI	Y	Y	no_response	4.37	1
U_MAR10259	MARIATHASAN_NATURE_2018	BLADDER	anti-PD-L1	pre_treatment_no_prior_CPI	Y	N	response	20.57	0
U_MAR10260	MARIATHASAN_NATURE_2018	BLADDER	anti-PD-L1	pre_treatment_no_prior_CPI	Y	Y	no_response	15.84	0
U_MAR10262	MARIATHASAN_NATURE_2018	BLADDER	anti-PD-L1	pre_treatment_no_prior_CPI	Y	Y	no_response	10.48	1
U_MAR10263	MARIATHASAN_NATURE_2018	BLADDER	anti-PD-L1	pre_treatment_no_prior_CPI	Y	Y	no_response	1.15	1
U_MAR10264	MARIATHASAN_NATURE_2018	BLADDER	anti-PD-L1	pre_treatment_no_prior_CPI	Y	N	no_response	0.62	1
U_MAR10265	MARIATHASAN_NATURE_2018	BLADDER	anti-PD-L1	pre_treatment_no_prior_CPI	N	Y	response	22.54	0
U_MAR10266	MARIATHASAN_NATURE_2018	BLADDER	anti-PD-L1	pre_treatment_no_prior_CPI	N	Y	no_response	13.27	1
U_MAR10267	MARIATHASAN_NATURE_2018	BLADDER	anti-PD-L1	pre_treatment_no_prior_CPI	Y	Y	response	21.45	0
U_MAR10268	MARIATHASAN_NATURE_2018	BLADDER	anti-PD-L1	pre_treatment_no_prior_CPI	Y	Y	no_response	2.17	1
U_MAR10269	MARIATHASAN_NATURE_2018	BLADDER	anti-PD-L1	pre_treatment_no_prior_CPI	Y	Y	response	12.81	1
U_MAR10270	MARIATHASAN_NATURE_2018	BLADDER	anti-PD-L1	pre_treatment_no_prior_CPI	N	Y	no_response	11.93	1
U_MAR10271	MARIATHASAN_NATURE_2018	BLADDER	anti-PD-L1	pre_treatment_no_prior_CPI	Y	Y	no_response	8.02	1
U_MAR10272	MARIATHASAN_NATURE_2018	BLADDER	anti-PD-L1	pre_treatment_no_prior_CPI	N	Y	no_response	22.11	0
U_MAR10273	MARIATHASAN_NATURE_2018	BLADDER	anti-PD-L1	pre_treatment_no_prior_CPI	Y	Y	response	21.32	0
U_MAR10274	MARIATHASAN_NATURE_2018	BLADDER	anti-PD-L1	pre_treatment_no_prior_CPI	N	Y	response	18.17	0
U_MAR10275	MARIATHASAN_NATURE_2018	BLADDER	anti-PD-L1	pre_treatment_no_prior_CPI	N	Y	no_response	2.07	1
U_MAR10277	MARIATHASAN_NATURE_2018	BLADDER	anti-PD-L1	pre_treatment_no_prior_CPI	Y	Y	no_response	12.85	1
U_MAR10279	MARIATHASAN_NATURE_2018	BLADDER	anti-PD-L1	pre_treatment_no_prior_CPI	Y	Y	no_response	5.39	1
U_MAR10280	MARIATHASAN_NATURE_2018	BLADDER	anti-PD-L1	pre_treatment_no_prior_CPI	Y	Y	no_response	13.4	1
U_MAR10281	MARIATHASAN_NATURE_2018	BLADDER	anti-PD-L1	pre_treatment_no_prior_CPI	N	Y	no_response	2.76	1
U_MAR10282	MARIATHASAN_NATURE_2018	BLADDER	anti-PD-L1	pre_treatment_no_prior_CPI	Y	Y	no_response	1.05	1
U_MAR10284	MARIATHASAN_NATURE_2018	BLADDER	anti-PD-L1	pre_treatment_no_prior_CPI	Y	Y	no_response	6.24	1
U_MAR10285	MARIATHASAN_NATURE_2018	BLADDER	anti-PD-L1	pre_treatment_no_prior_CPI	Y	Y	no_response	0.49	1
U_MAR10286	MARIATHASAN_NATURE_2018	BLADDER	anti-PD-L1	pre_treatment_no_prior_CPI	N	Y	no_response	8.9	0
U_MAR10287	MARIATHASAN_NATURE_2018	BLADDER	anti-PD-L1	pre_treatment_no_prior_CPI	N	Y	no_response	3.71	1
U_MAR10289	MARIATHASAN_NATURE_2018	BLADDER	anti-PD-L1	pre_treatment_no_prior_CPI	N	Y	no_response	2.04	1
U_MAR10290	MARIATHASAN_NATURE_2018	BLADDER	anti-PD-L1	pre_treatment_no_prior_CPI	Y	Y	no_response	14.13	0
U_MAR10291	MARIATHASAN_NATURE_2018	BLADDER	anti-PD-L1	pre_treatment_no_prior_CPI	N	Y	no_response	6.7	1
U_MAR10292	MARIATHASAN_NATURE_2018	BLADDER	anti-PD-L1	pre_treatment_no_prior_CPI	N	Y	no_response	8.71	1
U_MAR10293	MARIATHASAN_NATURE_2018	BLADDER	anti-PD-L1	pre_treatment_no_prior_CPI	N	Y	no_response	22.83	0
U_MAR10294	MARIATHASAN_NATURE_2018	BLADDER	anti-PD-L1	pre_treatment_no_prior_CPI	Y	Y	no_response	3.55	1
U_MAR10295	MARIATHASAN_NATURE_2018	BLADDER	anti-PD-L1	pre_treatment_no_prior_CPI	Y	Y	no_response	9.49	1
U_MAR10296	MARIATHASAN_NATURE_2018	BLADDER	anti-PD-L1	pre_treatment_no_prior_CPI	Y	Y	response	17.12	0
U_MAR10297	MARIATHASAN_NATURE_2018	BLADDER	anti-PD-L1	pre_treatment_no_prior_CPI	N	Y	no_response	20.7	0
U_MAR10298	MARIATHASAN_NATURE_2018	BLADDER	anti-PD-L1	pre_treatment_no_prior_CPI	Y	Y	no_response	13.34	1
U_MAR10299	MARIATHASAN_NATURE_2018	BLADDER	anti-PD-L1	pre_treatment_no_prior_CPI	Y	Y	no_response	4.27	1
U_MAR10300	MARIATHASAN_NATURE_2018	BLADDER	anti-PD-L1	pre_treatment_no_prior_CPI	Y	Y	no_response	14.13	1
U_MAR10301	MARIATHASAN_NATURE_2018	BLADDER	anti-PD-L1	pre_treatment_no_prior_CPI	N	Y	no_response	1.22	1
U_MAR10302	MARIATHASAN_NATURE_2018	BLADDER	anti-PD-L1	pre_treatment_no_prior_CPI	N	Y	no_response	3.45	0
U_MAR10303	MARIATHASAN_NATURE_2018	BLADDER	anti-PD-L1	pre_treatment_no_prior_CPI	Y	Y	no_response	19.29	0
U_MAR10304	MARIATHASAN_NATURE_2018	BLADDER	anti-PD-L1	pre_treatment_no_prior_CPI	Y	Y	no_response	5.13	1
U_MAR10305	MARIATHASAN_NATURE_2018	BLADDER	anti-PD-L1	pre_treatment_no_prior_CPI	Y	Y	no_response	5.39	1
U_MAR10306	MARIATHASAN_NATURE_2018	BLADDER	anti-PD-L1	pre_treatment_no_prior_CPI	Y	Y	no_response	2.43	1
U_MAR10307	MARIATHASAN_NATURE_2018	BLADDER	anti-PD-L1	pre_treatment_no_prior_CPI	Y	N	no_response	2.23	1
U_MAR10308	MARIATHASAN_NATURE_2018	BLADDER	anti-PD-L1	pre_treatment_no_prior_CPI	N	Y	no_response	4.17	1
U_MAR10309	MARIATHASAN_NATURE_2018	BLADDER	anti-PD-L1	pre_treatment_no_prior_CPI	Y	Y	response	19.29	0
U_MAR10310	MARIATHASAN_NATURE_2018	BLADDER	anti-PD-L1	pre_treatment_no_prior_CPI	Y	Y	no_response	2.2	1
U_MAR10311	MARIATHASAN_NATURE_2018	BLADDER	anti-PD-L1	pre_treatment_no_prior_CPI	N	Y	no_response	2.14	1
U_MAR10312	MARIATHASAN_NATURE_2018	BLADDER	anti-PD-L1	pre_treatment_no_prior_CPI	N	Y	no_response	2.23	1
U_MAR10313	MARIATHASAN_NATURE_2018	BLADDER	anti-PD-L1	pre_treatment_no_prior_CPI	N	Y	no_response	18.66	0
U_MAR10314	MARIATHASAN_NATURE_2018	BLADDER	anti-PD-L1	pre_treatment_no_prior_CPI	Y	Y	no_response	0.36	1
U_MAR10315	MARIATHASAN_NATURE_2018	BLADDER	anti-PD-L1	pre_treatment_no_prior_CPI	N	Y	no_response	6.41	1
U_MAR10316	MARIATHASAN_NATURE_2018	BLADDER	anti-PD-L1	pre_treatment_no_prior_CPI	N	Y	no_response	2.92	1
U_MAR10317	MARIATHASAN_NATURE_2018	BLADDER	anti-PD-L1	pre_treatment_no_prior_CPI	Y	Y	no_response	5.49	1
U_MAR10319	MARIATHASAN_NATURE_2018	BLADDER	anti-PD-L1	pre_treatment_no_prior_CPI	N	Y	no_response	21.16	1
U_MAR10320	MARIATHASAN_NATURE_2018	BLADDER	anti-PD-L1	pre_treatment_no_prior_CPI	N	Y	no_response	21.16	1
U_MAR10321	MARIATHASAN_NATURE_2018	BLADDER	anti-PD-L1	pre_treatment_no_prior_CPI	Y	Y	no_response	10.58	1
U_MAR10323	MARIATHASAN_NATURE_2018	BLADDER	anti-PD-L1	pre_treatment_no_prior_CPI	N	Y	no_response	0.82	0
U_MAR10324	MARIATHASAN_NATURE_2018	BLADDER	anti-PD-L1	pre_treatment_no_prior_CPI	N	Y	no_response	1.84	1
U_MAR10325	MARIATHASAN_NATURE_2018	BLADDER	anti-PD-L1	pre_treatment_no_prior_CPI	Y	Y	no_response	3.12	1
U_MAR10326	MARIATHASAN_NATURE_2018	BLADDER	anti-PD-L1	pre_treatment_no_prior_CPI	N	Y	no_response	3.25	1
U_MAR10327	MARIATHASAN_NATURE_2018	BLADDER	anti-PD-L1	pre_treatment_no_prior_CPI	N	Y	no_response	0.82	1
U_MAR10328	MARIATHASAN_NATURE_2018	BLADDER	anti-PD-L1	pre_treatment_no_prior_CPI	N	Y	no_response	4.96	1
U_MAR10329	MARIATHASAN_NATURE_2018	BLADDER	anti-PD-L1	pre_treatment_no_prior_CPI	Y	Y	no_response	8.08	1
U_MAR10330	MARIATHASAN_NATURE_2018	BLADDER	anti-PD-L1	pre_treatment_no_prior_CPI	Y	Y	no_response	21.85	0
U_MAR10332	MARIATHASAN_NATURE_2018	BLADDER	anti-PD-L1	pre_treatment_no_prior_CPI	N	Y	no_response	4.37	1
U_MAR10333	MARIATHASAN_NATURE_2018	BLADDER	anti-PD-L1	pre_treatment_no_prior_CPI	N	Y	no_response	6.74	1
U_MAR10334	MARIATHASAN_NATURE_2018	BLADDER	anti-PD-L1	pre_treatment_no_prior_CPI	Y	Y	no_response	8.28	1
U_MAR10335	MARIATHASAN_NATURE_2018	BLADDER	anti-PD-L1	pre_treatment_no_prior_CPI	Y	Y	response	23.13	0
U_MAR10336	MARIATHASAN_NATURE_2018	BLADDER	anti-PD-L1	pre_treatment_no_prior_CPI	Y	Y	response	20.5	0
U_MAR10337	MARIATHASAN_NATURE_2018	BLADDER	anti-PD-L1	pre_treatment_no_prior_CPI	N	Y	no_response	11.37	1
U_MAR10339	MARIATHASAN_NATURE_2018	BLADDER	anti-PD-L1	pre_treatment_no_prior_CPI	Y	Y	no_response	2.76	1
U_MAR10340	MARIATHASAN_NATURE_2018	BLADDER	anti-PD-L1	pre_treatment_no_prior_CPI	Y	Y	no_response	3.52	1
U_MAR10341	MARIATHASAN_NATURE_2018	BLADDER	anti-PD-L1	pre_treatment_no_prior_CPI	N	Y	response	20.07	0
U_MAR10343	MARIATHASAN_NATURE_2018	BLADDER	anti-PD-L1	pre_treatment_no_prior_CPI	Y	Y	response	18.89	0
U_MAR10344	MARIATHASAN_NATURE_2018	BLADDER	anti-PD-L1	pre_treatment_no_prior_CPI	N	Y	response	22.41	0
U_MAR10345	MARIATHASAN_NATURE_2018	BLADDER	anti-PD-L1	pre_treatment_no_prior_CPI	Y	Y	no_response	12.71	1
U_MAR10346	MARIATHASAN_NATURE_2018	BLADDER	anti-PD-L1	pre_treatment_no_prior_CPI	Y	Y	no_response	8.77	1
U_MAR10347	MARIATHASAN_NATURE_2018	BLADDER	anti-PD-L1	pre_treatment_no_prior_CPI	Y	Y	no_response	10.25	1
U_MAR10348	MARIATHASAN_NATURE_2018	BLADDER	anti-PD-L1	pre_treatment_no_prior_CPI	N	Y	no_response	1.31	1
U_MAR10349	MARIATHASAN_NATURE_2018	BLADDER	anti-PD-L1	pre_treatment_no_prior_CPI	Y	Y	response	20.57	0
U_MAR10350	MARIATHASAN_NATURE_2018	BLADDER	anti-PD-L1	pre_treatment_no_prior_CPI	Y	Y	no_response	17.08	1
U_MAR10351	MARIATHASAN_NATURE_2018	BLADDER	anti-PD-L1	pre_treatment_no_prior_CPI	Y	Y	no_response	22.51	0
U_MAR10352	MARIATHASAN_NATURE_2018	BLADDER	anti-PD-L1	pre_treatment_no_prior_CPI	N	Y	no_response	3.75	1
U_MAR10353	MARIATHASAN_NATURE_2018	BLADDER	anti-PD-L1	pre_treatment_no_prior_CPI	Y	Y	no_response	2.1	0
U_MAR10354	MARIATHASAN_NATURE_2018	BLADDER	anti-PD-L1	pre_treatment_no_prior_CPI	Y	Y	response	22.14	0
U_MAR10355	MARIATHASAN_NATURE_2018	BLADDER	anti-PD-L1	pre_treatment_no_prior_CPI	Y	Y	response	21.39	0
U_MAR10356	MARIATHASAN_NATURE_2018	BLADDER	anti-PD-L1	pre_treatment_no_prior_CPI	Y	Y	no_response	1.02	1
U_MAR10357	MARIATHASAN_NATURE_2018	BLADDER	anti-PD-L1	pre_treatment_no_prior_CPI	Y	Y	no_response	0.23	1
U_MAR10358	MARIATHASAN_NATURE_2018	BLADDER	anti-PD-L1	pre_treatment_no_prior_CPI	Y	Y	no_response	0.85	1
U_MAR10359	MARIATHASAN_NATURE_2018	BLADDER	anti-PD-L1	pre_treatment_no_prior_CPI	Y	Y	no_response	7.62	1
U_MAR10360	MARIATHASAN_NATURE_2018	BLADDER	anti-PD-L1	pre_treatment_no_prior_CPI	N	Y	no_response	12.85	1
U_MAR10361	MARIATHASAN_NATURE_2018	BLADDER	anti-PD-L1	pre_treatment_no_prior_CPI	Y	Y	no_response	3.12	1
U_MAR10362	MARIATHASAN_NATURE_2018	BLADDER	anti-PD-L1	pre_treatment_no_prior_CPI	N	Y	no_response	1.48	1
U_MAR10363	MARIATHASAN_NATURE_2018	BLADDER	anti-PD-L1	pre_treatment_no_prior_CPI	N	Y	response	22.74	0
U_MAR10364	MARIATHASAN_NATURE_2018	BLADDER	anti-PD-L1	pre_treatment_no_prior_CPI	N	Y	response	15.54	1
U_MAR10365	MARIATHASAN_NATURE_2018	BLADDER	anti-PD-L1	pre_treatment_no_prior_CPI	Y	Y	no_response	5.52	1
U_MAR10366	MARIATHASAN_NATURE_2018	BLADDER	anti-PD-L1	pre_treatment_no_prior_CPI	N	Y	no_response	14	0
U_MAR10367	MARIATHASAN_NATURE_2018	BLADDER	anti-PD-L1	pre_treatment_no_prior_CPI	Y	Y	no_response	16.46	1
U_MAR10368	MARIATHASAN_NATURE_2018	BLADDER	anti-PD-L1	pre_treatment_no_prior_CPI	Y	Y	response	20.73	0
U_MAR10369	MARIATHASAN_NATURE_2018	BLADDER	anti-PD-L1	pre_treatment_no_prior_CPI	N	Y	no_response	7.06	0
U_MAR10370	MARIATHASAN_NATURE_2018	BLADDER	anti-PD-L1	pre_treatment_no_prior_CPI	Y	Y	no_response	2.14	1
U_MAR10371	MARIATHASAN_NATURE_2018	BLADDER	anti-PD-L1	pre_treatment_no_prior_CPI	Y	Y	response	17.28	0
U_MAR10372	MARIATHASAN_NATURE_2018	BLADDER	anti-PD-L1	pre_treatment_no_prior_CPI	Y	Y	no_response	14.98	0
U_MAR10374	MARIATHASAN_NATURE_2018	BLADDER	anti-PD-L1	pre_treatment_no_prior_CPI	N	Y	no_response	8.08	1
U_MAR10375	MARIATHASAN_NATURE_2018	BLADDER	anti-PD-L1	pre_treatment_no_prior_CPI	Y	Y	no_response	1.41	1
U_MCD103357847226467	MCDERMOT_NMED_2018	RENAL	anti-PD-L1	pre_treatment_no_prior_CPI	Y	Y	no_response	NA	NA
U_MCD105948407101155	MCDERMOT_NMED_2018	RENAL	anti-PD-L1	pre_treatment_no_prior_CPI	Y	Y	no_response	NA	NA
U_MCD108382212477642	MCDERMOT_NMED_2018	RENAL	anti-PD-L1	pre_treatment_no_prior_CPI	Y	Y	no_response	NA	NA
U_MCD11106986109050	MCDERMOT_NMED_2018	RENAL	anti-PD-L1	pre_treatment_no_prior_CPI	Y	N	response	NA	NA
U_MCD111533365357834	MCDERMOT_NMED_2018	RENAL	anti-PD-L1	pre_treatment_no_prior_CPI	Y	Y	response	NA	NA
U_MCD124629082149991	MCDERMOT_NMED_2018	RENAL	anti-PD-L1	pre_treatment_no_prior_CPI	Y	Y	response	NA	NA
U_MCD13064642660596	MCDERMOT_NMED_2018	RENAL	anti-PD-L1	pre_treatment_no_prior_CPI	Y	Y	no_response	NA	NA
U_MCD130830769256237	MCDERMOT_NMED_2018	RENAL	anti-PD-L1	pre_treatment_no_prior_CPI	Y	Y	no_response	NA	NA
U_MCD131344560214538	MCDERMOT_NMED_2018	RENAL	anti-PD-L1	pre_treatment_no_prior_CPI	N	Y	no_response	NA	NA
U_MCD147426179071382	MCDERMOT_NMED_2018	RENAL	anti-PD-L1	pre_treatment_no_prior_CPI	Y	Y	response	NA	NA
U_MCD151463252484637	MCDERMOT_NMED_2018	RENAL	anti-PD-L1	pre_treatment_no_prior_CPI	Y	Y	no_response	NA	NA
U_MCD153779826250697	MCDERMOT_NMED_2018	RENAL	anti-PD-L1	pre_treatment_no_prior_CPI	Y	Y	response	NA	NA
U_MCD15755420814153	MCDERMOT_NMED_2018	RENAL	anti-PD-L1	pre_treatment_no_prior_CPI	N	Y	no_response	NA	NA
U_MCD164370145747331	MCDERMOT_NMED_2018	RENAL	anti-PD-L1	pre_treatment_no_prior_CPI	Y	Y	response	NA	NA
U_MCD174389853752272	MCDERMOT_NMED_2018	RENAL	anti-PD-L1	pre_treatment_no_prior_CPI	Y	Y	response	NA	NA
U_MCD174661203620763	MCDERMOT_NMED_2018	RENAL	anti-PD-L1	pre_treatment_no_prior_CPI	Y	Y	no_response	NA	NA
U_MCD174718380560815	MCDERMOT_NMED_2018	RENAL	anti-PD-L1	pre_treatment_no_prior_CPI	Y	Y	no_response	NA	NA
U_MCD176108608455061	MCDERMOT_NMED_2018	RENAL	anti-PD-L1	pre_treatment_no_prior_CPI	Y	Y	no_response	NA	NA
U_MCD17826211878631	MCDERMOT_NMED_2018	RENAL	anti-PD-L1	pre_treatment_no_prior_CPI	Y	Y	no_response	NA	NA
U_MCD19427345955684	MCDERMOT_NMED_2018	RENAL	anti-PD-L1	pre_treatment_no_prior_CPI	Y	Y	response	NA	NA
U_MCD195328499544376	MCDERMOT_NMED_2018	RENAL	anti-PD-L1	pre_treatment_no_prior_CPI	Y	Y	response	NA	NA
U_MCD195657622336298	MCDERMOT_NMED_2018	RENAL	anti-PD-L1	pre_treatment_no_prior_CPI	Y	Y	no_response	NA	NA
U_MCD201208435045459	MCDERMOT_NMED_2018	RENAL	anti-PD-L1	pre_treatment_no_prior_CPI	Y	Y	no_response	NA	NA
U_MCD204886393976620	MCDERMOT_NMED_2018	RENAL	anti-PD-L1	pre_treatment_no_prior_CPI	Y	Y	no_response	NA	NA
U_MCD22783498275903	MCDERMOT_NMED_2018	RENAL	anti-PD-L1	pre_treatment_no_prior_CPI	N	Y	no_response	NA	NA
U_MCD229080716292137	MCDERMOT_NMED_2018	RENAL	anti-PD-L1	pre_treatment_no_prior_CPI	Y	Y	response	NA	NA
U_MCD230889356291851	MCDERMOT_NMED_2018	RENAL	anti-PD-L1	pre_treatment_no_prior_CPI	Y	N	no_response	NA	NA
U_MCD231021189710447	MCDERMOT_NMED_2018	RENAL	anti-PD-L1	pre_treatment_no_prior_CPI	Y	N	no_response	NA	NA
U_MCD24479517753162	MCDERMOT_NMED_2018	RENAL	anti-PD-L1	pre_treatment_no_prior_CPI	Y	Y	no_response	NA	NA
U_MCD247405509253431	MCDERMOT_NMED_2018	RENAL	anti-PD-L1	pre_treatment_no_prior_CPI	Y	Y	no_response	NA	NA
U_MCD257224995390969	MCDERMOT_NMED_2018	RENAL	anti-PD-L1	pre_treatment_no_prior_CPI	N	Y	no_response	NA	NA
U_MCD263401582143682	MCDERMOT_NMED_2018	RENAL	anti-PD-L1	pre_treatment_no_prior_CPI	Y	Y	no_response	NA	NA
U_MCD264653718684835	MCDERMOT_NMED_2018	RENAL	anti-PD-L1	pre_treatment_no_prior_CPI	Y	Y	no_response	NA	NA
U_MCD265088831962140	MCDERMOT_NMED_2018	RENAL	anti-PD-L1	pre_treatment_no_prior_CPI	Y	Y	no_response	NA	NA
U_MCD268435052732845	MCDERMOT_NMED_2018	RENAL	anti-PD-L1	pre_treatment_no_prior_CPI	Y	Y	no_response	NA	NA
U_MCD274764696237011	MCDERMOT_NMED_2018	RENAL	anti-PD-L1	pre_treatment_no_prior_CPI	Y	Y	no_response	NA	NA
U_MCD275662467760814	MCDERMOT_NMED_2018	RENAL	anti-PD-L1	pre_treatment_no_prior_CPI	Y	Y	no_response	NA	NA
U_MCD279395270682892	MCDERMOT_NMED_2018	RENAL	anti-PD-L1	pre_treatment_no_prior_CPI	Y	Y	no_response	NA	NA
U_MCD44251804496212	MCDERMOT_NMED_2018	RENAL	anti-PD-L1	pre_treatment_no_prior_CPI	Y	Y	no_response	NA	NA
U_MCD46473104600064	MCDERMOT_NMED_2018	RENAL	anti-PD-L1	pre_treatment_no_prior_CPI	Y	Y	no_response	NA	NA
U_MCD47895408934855	MCDERMOT_NMED_2018	RENAL	anti-PD-L1	pre_treatment_no_prior_CPI	Y	Y	no_response	NA	NA
U_MCD48526896159257	MCDERMOT_NMED_2018	RENAL	anti-PD-L1	pre_treatment_no_prior_CPI	Y	Y	no_response	NA	NA
U_MCD4895372407850	MCDERMOT_NMED_2018	RENAL	anti-PD-L1	pre_treatment_no_prior_CPI	Y	Y	no_response	NA	NA
U_MCD51412034698637	MCDERMOT_NMED_2018	RENAL	anti-PD-L1	pre_treatment_no_prior_CPI	Y	Y	no_response	NA	NA
U_MCD53832531377606	MCDERMOT_NMED_2018	RENAL	anti-PD-L1	pre_treatment_no_prior_CPI	Y	Y	no_response	NA	NA
U_MCD59479249465181	MCDERMOT_NMED_2018	RENAL	anti-PD-L1	pre_treatment_no_prior_CPI	Y	Y	no_response	NA	NA
U_MCD62645628290215	MCDERMOT_NMED_2018	RENAL	anti-PD-L1	pre_treatment_no_prior_CPI	Y	Y	no_response	NA	NA
U_MCD71863158692156	MCDERMOT_NMED_2018	RENAL	anti-PD-L1	pre_treatment_no_prior_CPI	Y	Y	no_response	NA	NA
U_MCD8374025177592	MCDERMOT_NMED_2018	RENAL	anti-PD-L1	pre_treatment_no_prior_CPI	Y	Y	response	NA	NA
U_MCD93662910087381	MCDERMOT_NMED_2018	RENAL	anti-PD-L1	pre_treatment_no_prior_CPI	Y	Y	no_response	NA	NA
U_MCD97730818128238	MCDERMOT_NMED_2018	RENAL	anti-PD-L1	pre_treatment_no_prior_CPI	Y	Y	no_response	NA	NA
U_PGDX3144	Diaz_MSI_CRC	CRC	anti-PD-1	pre_treatment_no_prior_CPI	Y	N	no_response	NA	NA
U_PGDX3145	Diaz_MSI_CRC	CRC	anti-PD-1	pre_treatment_no_prior_CPI	Y	N	no_response	NA	NA
U_PGDX3146	Diaz_MSI_CRC	CRC	anti-PD-1	pre_treatment_no_prior_CPI	Y	N	no_response	NA	NA
U_PGDX3147	Diaz_MSI_CRC	CRC	anti-PD-1	pre_treatment_no_prior_CPI	Y	N	no_response	NA	NA
U_PGDX3148	Diaz_MSI_CRC	CRC	anti-PD-1	pre_treatment_no_prior_CPI	Y	N	no_response	NA	NA
U_PGDX3149	Diaz_MSI_CRC	CRC	anti-PD-1	pre_treatment_no_prior_CPI	Y	N	no_response	NA	NA
U_PGDX3150	Diaz_MSI_CRC	CRC	anti-PD-1	pre_treatment_no_prior_CPI	Y	N	no_response	NA	NA
U_PGDX3151	Diaz_MSI_CRC	CRC	anti-PD-1	pre_treatment_no_prior_CPI	Y	N	no_response	NA	NA
U_PGDX3153	Diaz_MSI_CRC	CRC	anti-PD-1	pre_treatment_no_prior_CPI	Y	N	response	NA	NA
U_PGDX3154	Diaz_MSI_CRC	CRC	anti-PD-1	pre_treatment_no_prior_CPI	Y	N	no_response	NA	NA
U_PGDX3156	Diaz_MSI_CRC	CRC	anti-PD-1	pre_treatment_no_prior_CPI	Y	N	response	NA	NA
U_PGDX3157	Diaz_MSI_CRC	CRC	anti-PD-1	pre_treatment_no_prior_CPI	Y	N	no_response	NA	NA
U_PGDX3158	Diaz_MSI_CRC	CRC	anti-PD-1	pre_treatment_no_prior_CPI	Y	N	no_response	NA	NA
U_PGDX3161	Diaz_MSI_CRC	CRC	anti-PD-1	pre_treatment_no_prior_CPI	Y	N	no_response	NA	NA
U_PGDX3162	Diaz_MSI_CRC	CRC	anti-PD-1	pre_treatment_no_prior_CPI	Y	N	response	NA	NA
U_RIA002	RIAZ_CELL_2017	MELANOMA	anti-PD-1	pre_treatment_no_prior_CPI	N	Y	no_response	9.04	1
U_RIA003	RIAZ_CELL_2017	MELANOMA	anti-PD-1	pre_treatment_no_prior_CPI	Y	Y	response	37.61	0
U_RIA004	RIAZ_CELL_2017	MELANOMA	anti-PD-1	pre_treatment_no_prior_CPI	Y	Y	no_response	20.81	1
U_RIA005	RIAZ_CELL_2017	MELANOMA	anti-PD-1	pre_treatment_no_prior_CPI	Y	Y	no_response	7.3	1
U_RIA007	RIAZ_CELL_2017	MELANOMA	anti-PD-1	pre_treatment_no_prior_CPI	Y	N	response	37.78	0
U_RIA008	RIAZ_CELL_2017	MELANOMA	anti-PD-1	pre_treatment_no_prior_CPI	Y	Y	no_response	8.52	1
U_RIA009	RIAZ_CELL_2017	MELANOMA	anti-PD-1	pre_treatment_no_prior_CPI	Y	Y	no_response	3.02	1
U_RIA010	RIAZ_CELL_2017	MELANOMA	anti-PD-1	pre_treatment_no_prior_CPI	Y	Y	no_response	8.42	1
U_RIA011	RIAZ_CELL_2017	MELANOMA	anti-PD-1	pre_treatment_no_prior_CPI	Y	Y	no_response	27.52	1
U_RIA013	RIAZ_CELL_2017	MELANOMA	anti-PD-1	pre_treatment_no_prior_CPI	Y	Y	no_response	9.21	1
U_RIA017	RIAZ_CELL_2017	MELANOMA	anti-PD-1	prior_CTLA-4	Y	Y	no_response	1.87	1
U_RIA018	RIAZ_CELL_2017	MELANOMA	anti-PD-1	pre_treatment_no_prior_CPI	Y	Y	response	35.28	0
U_RIA023	RIAZ_CELL_2017	MELANOMA	anti-PD-1	pre_treatment_no_prior_CPI	Y	Y	no_response	1.71	1
U_RIA024	RIAZ_CELL_2017	MELANOMA	anti-PD-1	pre_treatment_no_prior_CPI	Y	Y	no_response	4.9	0
U_RIA025	RIAZ_CELL_2017	MELANOMA	anti-PD-1	pre_treatment_no_prior_CPI	Y	N	no_response	3.32	1
U_RIA026	RIAZ_CELL_2017	MELANOMA	anti-PD-1	prior_CTLA-4	Y	Y	no_response	31.3	0
U_RIA027	RIAZ_CELL_2017	MELANOMA	anti-PD-1	pre_treatment_no_prior_CPI	Y	Y	no_response	15.62	1
U_RIA028	RIAZ_CELL_2017	MELANOMA	anti-PD-1	pre_treatment_no_prior_CPI	Y	Y	no_response	24.33	1
U_RIA029	RIAZ_CELL_2017	MELANOMA	anti-PD-1	pre_treatment_no_prior_CPI	Y	Y	no_response	8.98	1
U_RIA030	RIAZ_CELL_2017	MELANOMA	anti-PD-1	pre_treatment_no_prior_CPI	Y	Y	response	34.62	0
U_RIA031	RIAZ_CELL_2017	MELANOMA	anti-PD-1	pre_treatment_no_prior_CPI	Y	Y	no_response	31.59	0
U_RIA032	RIAZ_CELL_2017	MELANOMA	anti-PD-1	prior_CTLA-4	Y	Y	no_response	3.75	0
U_RIA034	RIAZ_CELL_2017	MELANOMA	anti-PD-1	prior_CTLA-4	Y	Y	response	27.42	0
U_RIA036	RIAZ_CELL_2017	MELANOMA	anti-PD-1	pre_treatment_no_prior_CPI	Y	Y	no_response	35.54	0
U_RIA037	RIAZ_CELL_2017	MELANOMA	anti-PD-1	prior_CTLA-4	Y	Y	no_response	21.24	1
U_RIA038	RIAZ_CELL_2017	MELANOMA	anti-PD-1	prior_CTLA-4	Y	Y	no_response	5.49	1
U_RIA039	RIAZ_CELL_2017	MELANOMA	anti-PD-1	pre_treatment_no_prior_CPI	N	Y	no_response	5.46	1
U_RIA044	RIAZ_CELL_2017	MELANOMA	anti-PD-1	pre_treatment_no_prior_CPI	Y	Y	response	35.93	0
U_RIA046	RIAZ_CELL_2017	MELANOMA	anti-PD-1	prior_CTLA-4	Y	Y	no_response	7.46	1
U_RIA047	RIAZ_CELL_2017	MELANOMA	anti-PD-1	prior_CTLA-4	Y	Y	no_response	23.61	1
U_RIA048	RIAZ_CELL_2017	MELANOMA	anti-PD-1	prior_CTLA-4	Y	Y	response	34.39	0
U_RIA049	RIAZ_CELL_2017	MELANOMA	anti-PD-1	prior_CTLA-4	N	Y	response	27.19	0
U_RIA051	RIAZ_CELL_2017	MELANOMA	anti-PD-1	prior_CTLA-4	Y	N	no_response	1.87	0
U_RIA052	RIAZ_CELL_2017	MELANOMA	anti-PD-1	prior_CTLA-4	Y	Y	no_response	15.65	1
U_RIA053	RIAZ_CELL_2017	MELANOMA	anti-PD-1	prior_CTLA-4	Y	N	response	14.24	1
U_RIA054	RIAZ_CELL_2017	MELANOMA	anti-PD-1	pre_treatment_no_prior_CPI	Y	N	response	28.44	0
U_RIA058	RIAZ_CELL_2017	MELANOMA	anti-PD-1	prior_CTLA-4	Y	Y	no_response	16.41	1
U_RIA059	RIAZ_CELL_2017	MELANOMA	anti-PD-1	pre_treatment_no_prior_CPI	Y	Y	no_response	23.28	1
U_RIA060	RIAZ_CELL_2017	MELANOMA	anti-PD-1	pre_treatment_no_prior_CPI	Y	N	no_response	24.26	0
U_RIA062	RIAZ_CELL_2017	MELANOMA	anti-PD-1	pre_treatment_no_prior_CPI	N	Y	no_response	15.52	1
U_RIA065	RIAZ_CELL_2017	MELANOMA	anti-PD-1	prior_CTLA-4	Y	Y	no_response	22.75	0
U_RIA066	RIAZ_CELL_2017	MELANOMA	anti-PD-1	pre_treatment_no_prior_CPI	Y	Y	no_response	17.82	1
U_RIA067	RIAZ_CELL_2017	MELANOMA	anti-PD-1	prior_CTLA-4	Y	Y	no_response	33.93	0
U_RIA070	RIAZ_CELL_2017	MELANOMA	anti-PD-1	prior_CTLA-4	Y	N	no_response	10.22	1
U_RIA071	RIAZ_CELL_2017	MELANOMA	anti-PD-1	pre_treatment_no_prior_CPI	Y	N	no_response	8.09	0
U_RIA072	RIAZ_CELL_2017	MELANOMA	anti-PD-1	pre_treatment_no_prior_CPI	Y	Y	response	25.32	1
U_RIA073	RIAZ_CELL_2017	MELANOMA	anti-PD-1	pre_treatment_no_prior_CPI	Y	N	no_response	9.24	0
U_RIA074	RIAZ_CELL_2017	MELANOMA	anti-PD-1	pre_treatment_no_prior_CPI	Y	N	no_response	0.66	1
U_RIA076	RIAZ_CELL_2017	MELANOMA	anti-PD-1	pre_treatment_no_prior_CPI	Y	Y	no_response	0.33	1
U_RIA077	RIAZ_CELL_2017	MELANOMA	anti-PD-1	pre_treatment_no_prior_CPI	Y	Y	no_response	15.48	1
U_RIA078	RIAZ_CELL_2017	MELANOMA	anti-PD-1	pre_treatment_no_prior_CPI	N	Y	no_response	2.56	1
U_RIA079	RIAZ_CELL_2017	MELANOMA	anti-PD-1	prior_CTLA-4	Y	Y	no_response	7.17	1
U_RIA082	RIAZ_CELL_2017	MELANOMA	anti-PD-1	prior_CTLA-4	Y	Y	no_response	14.1	1
U_RIA083	RIAZ_CELL_2017	MELANOMA	anti-PD-1	prior_CTLA-4	Y	N	no_response	15.19	0
U_RIA084	RIAZ_CELL_2017	MELANOMA	anti-PD-1	pre_treatment_no_prior_CPI	Y	Y	no_response	4.96	1
U_RIA085	RIAZ_CELL_2017	MELANOMA	anti-PD-1	prior_CTLA-4	Y	Y	no_response	29.72	0
U_RIA086	RIAZ_CELL_2017	MELANOMA	anti-PD-1	prior_CTLA-4	Y	N	no_response	8.94	1
U_RIA087	RIAZ_CELL_2017	MELANOMA	anti-PD-1	pre_treatment_no_prior_CPI	Y	Y	no_response	32.02	0
U_RIA089	RIAZ_CELL_2017	MELANOMA	anti-PD-1	pre_treatment_no_prior_CPI	Y	Y	no_response	27.75	1
U_RIA090	RIAZ_CELL_2017	MELANOMA	anti-PD-1	prior_CTLA-4	Y	Y	no_response	5.72	1
U_RIA092	RIAZ_CELL_2017	MELANOMA	anti-PD-1	prior_CTLA-4	Y	Y	no_response	10.95	1
U_RIA093	RIAZ_CELL_2017	MELANOMA	anti-PD-1	pre_treatment_no_prior_CPI	Y	Y	no_response	27.91	0
U_RIA094	RIAZ_CELL_2017	MELANOMA	anti-PD-1	pre_treatment_no_prior_CPI	Y	Y	response	32.25	0
U_RIA098	RIAZ_CELL_2017	MELANOMA	anti-PD-1	prior_CTLA-4	Y	Y	no_response	24.56	1
U_RIA100	RIAZ_CELL_2017	MELANOMA	anti-PD-1	pre_treatment_no_prior_CPI	Y	N	no_response	27.62	1
U_RIA101	RIAZ_CELL_2017	MELANOMA	anti-PD-1	pre_treatment_no_prior_CPI	Y	Y	response	27.42	0
U_RIA102	RIAZ_CELL_2017	MELANOMA	anti-PD-1	pre_treatment_no_prior_CPI	Y	N	no_response	20.91	0
U_RIA103	RIAZ_CELL_2017	MELANOMA	anti-PD-1	prior_CTLA-4	Y	Y	no_response	15.91	0
U_RIA104	RIAZ_CELL_2017	MELANOMA	anti-PD-1	pre_treatment_no_prior_CPI	Y	N	response	26.89	0
U_RIA106	RIAZ_CELL_2017	MELANOMA	anti-PD-1	prior_CTLA-4	Y	Y	no_response	2.99	1
U_RIA108	RIAZ_CELL_2017	MELANOMA	anti-PD-1	prior_CTLA-4	Y	Y	no_response	30.02	0
V_LMS001	RIZVI_SCIENCE_2015	LUNG	anti-PD-1	pre_treatment_no_prior_CPI	Y	N	response	NA	NA
V_LMS002	RIZVI_SCIENCE_2015	LUNG	anti-PD-1	pre_treatment_no_prior_CPI	Y	N	no_response	NA	NA
V_LMS003	RIZVI_SCIENCE_2015	LUNG	anti-PD-1	pre_treatment_no_prior_CPI	Y	N	response	NA	NA
V_LMS004	RIZVI_SCIENCE_2015	LUNG	anti-PD-1	pre_treatment_no_prior_CPI	Y	N	no_response	NA	NA
V_LMS005	RIZVI_SCIENCE_2015	LUNG	anti-PD-1	pre_treatment_no_prior_CPI	Y	N	response	NA	NA
V_LMS006	RIZVI_SCIENCE_2015	LUNG	anti-PD-1	pre_treatment_no_prior_CPI	Y	N	no_response	NA	NA
V_LMS007	RIZVI_SCIENCE_2015	LUNG	anti-PD-1	pre_treatment_no_prior_CPI	Y	N	response	NA	NA
V_LMS008	RIZVI_SCIENCE_2015	LUNG	anti-PD-1	pre_treatment_no_prior_CPI	Y	N	response	NA	NA
V_LMS009	RIZVI_SCIENCE_2015	LUNG	anti-PD-1	pre_treatment_no_prior_CPI	Y	N	response	NA	NA
V_LMS010	RIZVI_SCIENCE_2015	LUNG	anti-PD-1	pre_treatment_no_prior_CPI	Y	N	no_response	NA	NA
V_LMS011	RIZVI_SCIENCE_2015	LUNG	anti-PD-1	pre_treatment_no_prior_CPI	Y	N	no_response	NA	NA
V_LMS012	RIZVI_SCIENCE_2015	LUNG	anti-PD-1	pre_treatment_no_prior_CPI	Y	N	no_response	NA	NA
V_LMS013	RIZVI_SCIENCE_2015	LUNG	anti-PD-1	pre_treatment_no_prior_CPI	Y	N	no_response	NA	NA
V_LMS014	RIZVI_SCIENCE_2015	LUNG	anti-PD-1	pre_treatment_no_prior_CPI	Y	N	no_response	NA	NA
V_LMS015	RIZVI_SCIENCE_2015	LUNG	anti-PD-1	pre_treatment_no_prior_CPI	Y	N	no_response	NA	NA
V_LMS016	RIZVI_SCIENCE_2015	LUNG	anti-PD-1	pre_treatment_no_prior_CPI	Y	N	response	NA	NA
V_LMS017	RIZVI_SCIENCE_2015	LUNG	anti-PD-1	pre_treatment_no_prior_CPI	Y	N	no_response	NA	NA
V_LMS018	RIZVI_SCIENCE_2015	LUNG	anti-PD-1	pre_treatment_no_prior_CPI	Y	N	no_response	NA	NA
V_MSK026	SNYDER_NEJM_2014	MELANOMA	anti-CTLA-4	pre_treatment_no_prior_CPI	Y	N	response	22.8	0
V_MSK030	SNYDER_NEJM_2014	MELANOMA	anti-CTLA-4	pre_treatment_no_prior_CPI	Y	N	no_response	32.4	0
V_MSK031	SNYDER_NEJM_2014	MELANOMA	anti-CTLA-4	pre_treatment_no_prior_CPI	Y	N	no_response	34.8	0
V_MSK032	SNYDER_NEJM_2014	MELANOMA	anti-CTLA-4	on_treatment	Y	N	no_response	87.6	0
V_MSK033	SNYDER_NEJM_2014	MELANOMA	anti-CTLA-4	pre_treatment_no_prior_CPI	Y	N	no_response	25.2	0
V_MSK036	SNYDER_NEJM_2014	MELANOMA	anti-CTLA-4	on_treatment	Y	N	no_response	20.4	1
V_MSK037	SNYDER_NEJM_2014	MELANOMA	anti-CTLA-4	on_treatment	Y	N	no_response	6	1
V_MSK038	SNYDER_NEJM_2014	MELANOMA	anti-CTLA-4	on_treatment	Y	Y	no_response	7.2	1
V_MSK039	SNYDER_NEJM_2014	MELANOMA	anti-CTLA-4	on_treatment	Y	Y	no_response	32.4	1
V_MSK040	SNYDER_NEJM_2014	MELANOMA	anti-CTLA-4	on_treatment	Y	N	no_response	14.4	1
V_MSK041	SNYDER_NEJM_2014	MELANOMA	anti-CTLA-4	pre_treatment_no_prior_CPI	Y	N	response	25.2	0
V_MSK042	SNYDER_NEJM_2014	MELANOMA	anti-CTLA-4	on_treatment	Y	N	response	44.4	1
V_MSK043	SNYDER_NEJM_2014	MELANOMA	anti-CTLA-4	pre_treatment_no_prior_CPI	Y	N	response	51.6	0
V_MSK044	SNYDER_NEJM_2014	MELANOMA	anti-CTLA-4	pre_treatment_no_prior_CPI	Y	N	response	31.2	1
V_MSK045	SNYDER_NEJM_2014	MELANOMA	anti-CTLA-4	pre_treatment_no_prior_CPI	Y	N	no_response	39.6	0
V_MSK046	SNYDER_NEJM_2014	MELANOMA	anti-CTLA-4	pre_treatment_no_prior_CPI	Y	N	no_response	40.8	0
V_MSK047	SNYDER_NEJM_2014	MELANOMA	anti-CTLA-4	on_treatment	Y	N	response	19.2	1
V_MSK048	SNYDER_NEJM_2014	MELANOMA	anti-CTLA-4	on_treatment	Y	N	response	50.4	0
V_MSK049	SNYDER_NEJM_2014	MELANOMA	anti-CTLA-4	on_treatment	Y	N	response	25.2	0
V_MSK050	SNYDER_NEJM_2014	MELANOMA	anti-CTLA-4	on_treatment	Y	N	response	73.2	0
V_MSK051	SNYDER_NEJM_2014	MELANOMA	anti-CTLA-4	on_treatment	Y	N	response	72	0
V_MSK052	SNYDER_NEJM_2014	MELANOMA	anti-CTLA-4	pre_treatment_no_prior_CPI	Y	N	no_response	NA	NA
V_MSK055	SNYDER_NEJM_2014	MELANOMA	anti-CTLA-4	pre_treatment_no_prior_CPI	Y	N	no_response	9.6	1
V_MSK056	SNYDER_NEJM_2014	MELANOMA	anti-CTLA-4	pre_treatment_no_prior_CPI	Y	N	no_response	3.6	1
V_MSK057	SNYDER_NEJM_2014	MELANOMA	anti-CTLA-4	pre_treatment_no_prior_CPI	Y	N	no_response	2.4	1
V_MSK058	SNYDER_NEJM_2014	MELANOMA	anti-CTLA-4	on_treatment	Y	N	no_response	14.4	1
V_MSK059	SNYDER_NEJM_2014	MELANOMA	anti-CTLA-4	on_treatment	Y	N	no_response	9.6	1
V_MSK060	SNYDER_NEJM_2014	MELANOMA	anti-CTLA-4	pre_treatment_no_prior_CPI	Y	N	no_response	9.6	1
V_MSK061	SNYDER_NEJM_2014	MELANOMA	anti-CTLA-4	on_treatment	Y	N	no_response	14.4	1
V_MSK062	SNYDER_NEJM_2014	MELANOMA	anti-CTLA-4	pre_treatment_no_prior_CPI	Y	N	no_response	2.4	1
V_MSK063	SNYDER_NEJM_2014	MELANOMA	anti-CTLA-4	pre_treatment_no_prior_CPI	Y	N	no_response	25.2	1
